# Supplementary material for: Comparative Analysis of Fruit Ripening-Related miRNAs and Their Targets in Blueberry Using Small RNA and Degradome Sequencing
Source: Int J Mol Sci. 2017 Dec 19;18(12):2767. doi: 10.3390/ijms18122767 (PMC5751366; doi:10.3390/ijms18122767)
Supplement: Supplementary file 1 [file ijms-18-02767-s001.zip]

Archive with 8 entries (8 files):
- Figure S4.jpg
- Figure S5.jpg
- Table S1-2.docx
- Table S3-6.xls
- Figure S1.jpg
- Figure S2.jpg
- Figure S3.pdf
- Captions.docx
