# Supplementary material for: Comparative Analysis of Fruit Ripening-Related miRNAs and Their Targets in Blueberry Using Small RNA and Degradome Sequencing
Source: Int J Mol Sci. 2017 Dec 19;18(12):2767. doi: 10.3390/ijms18122767 (PMC5751366; doi:10.3390/ijms18122767)
Supplement: Supplementary file 1 [file ijms-18-02767-s001.zip › Table S3-6.xls]

## Sheet: Table S3
Table S3 Information of vco-miRNAs targets by degradome sequencing.
	family	miRNAs	SmallRNA_seq	Transcript	Transcript Annotation	GO_Term	KEGG_pathways	KOG_Description	Symbol	AlignmentScore	AlignmentRange	DegradomeDetection	BF_TPB	WF_TPB	pvalue(chis_quare2x2)	pvalue(fisher_exact_test)	up/down	log2(fold_change)	Degradome Cleavage Site	BF_DegradomeReadNumber_Raw	BF_DegradomeReadNumber_Normalized	WF_DegradomeReadNumber_Raw	WF_DegradomeReadNumber_Normalized	BF_DegradomeCategory	WF_DegradomeCategory	BF_Degradome_Pvalue	WF_Degradome_Pvalue	BF_Tplot_file_path	WF_Tplot_file_path		Transcript	sequence	gene	Sequence ID	Identities	﹢﹣	Length
known miRNAs	miR156/157	vco-miR156a	CUGACAGAAGAGAGUGAGCAC	comp42469_c0	-	-	-	-	-	2	1259-1279	Y	0	655.035	0	3.37579e-173	down	-	1270			7	7		0		0.0217911	NA	.\4_T_Plot\BWH\comp42469_c0--1270--gma-miR156a_L+1_degradome.jpg		comp42469_c0	TCTCTCTCTCTCTAGCTCACTCTCTCCTCTCAGTCTCTCTCTCCTCTCTCACTCTCTCTC AACTTTCTCGATTTGGTAAAGTAAAAAACCTTCCAATTCGCCCCTGCTTTTCCTTGGAAA ATGCTCTAGTCTTCCTCAATCGTGCAGATCTGATTCATGAATTCTCTCCCTGCAATGGAT TGGAATGCAAAGTGGGAGTGGGAAAACCTAGTCATGTTTAATTCCAAAACCATGGAAAGT CTTAAGAAGCAACCGACAGACTGGGGAATTGAAGATGAAGGAGAAATTGATACTGGGTCT TTTAATCTATATTGGAGTGGTGGTGGTTCTGGCTCTGATTTGGCGCATGGTTCTTCAGCT AGGAGCTCAATATCAGCTTCCACTGGTTCTTCA…	PREDICTED: Vitis vinifera squamosa promoter-binding-like protein 2 (LOC100254075), transcript variant X4, mRNA	XM_010657665.2	996/1429(70%)	+	1612
			CUGACAGAAGAGAGUGAGCAC	gi354704224gbJK653928.1JK653928	-	GO:0005634(nucleus);GO:0003677(DNA binding);GO:0046872(metal ion binding);GO:0006355(regulation of transcription, DNA-dependent);GO:0006351(transcription, DNA-dependent)	-	-	SBP2	2.5	564-584	Y	0	31.1921	3.4502e-07	7.87938e-09	down	-	575			1	0.333333		4		0.560299	NA	.\4_T_Plot\BWH\gi354704224gbJK653928.1JK653928--575--gma-miR156a_L+1_degradome.jpg		gi354704224gbJK653928.1JK653928	TTCCCAACCCGAAAAATGGAAGTCTATGAAGCGGATGATGATAGCGTGGGAGAAGACGAAGAAGAAGAGGGTCATGGTGGTGAATTTGGGTTTAAGAAGAAGAAATTGGTGGTTTTTGCTAGTGGGTCTGTGAAGAAGGGGTCCGGCGGAAGTGGCGGCAGTGGGGTGTCACCGCCGCGGTGTCAGGCGGAGATGTGCGCCGCTGATCTGACGGGGGCGAAGAGGTACCACAAGCGCCACAAGGTCTGCGAGTCGCATGCCAAGGCCTCGGCCGTTGTTGTCGGTGGAGTCCGGCAGCGGTTCTGCCAGCAATGCAGCAGGTTTCATGAGCTATCTGAGTTCGACGATACAAAAAGAAGTTGCCGAAAGCGTTTGGCTGGGCACAACGAGCGACGCAGG…	Platanus x acerifolia squamosa promoter binding protein-like 3b (SPL3b) mRNA, complete cds	KT270473.2	219/283(77%)	+	761
			CUGACAGAAGAGAGUGAGCAC	gi354703816gbJK653520.1JK653520	-	GO:0005737(cytoplasm);GO:0005634(nucleus);GO:0003677(DNA binding);GO:0046872(metal ion binding);GO:0006355(regulation of transcription, DNA-dependent);GO:0010321(regulation of vegetative phase change);GO:0006351(transcription, DNA-dependent)	-	-	SPL5	2.5	570-590	Y	0	31.1921	3.4502e-07	7.87938e-09	down	-	581			1	0.333333		4		0.560299	NA	.\4_T_Plot\BWH\gi354703816gbJK653520.1JK653520--581--gma-miR156a_L+1_degradome.jpg		gi354703816gbJK653520.1JK653520	TTCTCTGAACCAACCCGAAAAATGGAAGTCTATGAAGCGGATGATGATAGCGTGGGAGAAGACGAAGAAG AAGAGGGTCATGGTGGTGAATTTGGGTTTAAGAAGAAGAAATTGGTGGTTTTTGCTAGTGGGTCTGTGAG GAAGGGCTCTGCCGGAAGTGTCGCCGCCGCCGTGTCGCCGCCGAGGTGTCAGGCGGAGATGTGCGCCGCCGATCTGACGGCGGCGAAGAGGTACCACAAGCGCCACAAGGTCTGCGAGTCTCATGCCAAGGCTTCGGCCGTTGTTGTTGGTGGAGTCCGGCAGCGGTTCTGCCAGCAATGCAGCAGGTTTCACGAGCTATCTGAGTTCGACGATACAAAAAGAAGCTGCCGAAAGCGTTTGGCTGGGCACAACGAGC…	PREDICTED: Phoenix dactylifera squamosa promoter-binding protein 1 (LOC103697822), mRNA	XM_017840754.1	209/267(78%)	+	767
			CUGACAGAAGAGAGUGAGCAC	comp25517_c0	-	-	-	-	-	2.5	642-662	Y	0	31.1921	3.4502e-07	7.87938e-09	down	-	653			1	0.333333		4		0.560299	NA	.\4_T_Plot\BWH\comp25517_c0--653--gma-miR156a_L+1_degradome.jpg		comp25517_c0	TCTTCATTCATTATTGCTTACTTCAATCTCCCTTTCTCCCACCGTCTCACAAAAACCCAA CAAAAGATGGACGGGTCTGAACCAACCCGAAAAATGGAAGTCTATGAAGCGGATGATGAT AGCGTGGGAGAAGACGAAGAAGAAGAGGGTCATGGTGGTGAATTTGGGTTTAAGAAGAAG AAATTGGTGGTTTTTGCTAGTGGGTCTGTCAAGAAGGGCTCTGCCGGAAGTGTCGCCGCC GCCGTGTCGCCGCCGAGGTGTCAGGCGGAGATGTGCGCCGCCGATCTGACGGCGGCGAAG AGGTACCACAAGCGCCACAAGGTCTGCGAGTCTCATGCCAAGGCTTCGGCCGTTGTTGTT GGTGGAGTCCGGCAGCGGTTCTGCCAGCAATGC…	Platanus x acerifolia squamosa promoter binding protein-like 3a (SPL3a) mRNA, complete cds	KT270472.2	202/256(79%)	+	784
			CUGACAGAAGAGAGUGAGCAC	comp42767_c0	-	-	-	-	-	2	1599-1619	Y	437.874	561.459	0.30223	0.324049	down	-0.358665	1610	6	6	6	6	0	0	0.0226146	0.0217911	.\4_T_Plot\BWA\comp42767_c0--1610--gma-miR156a_L+1_degradome.jpg	.\4_T_Plot\BWH\comp42767_c0--1610--gma-miR156a_L+1_degradome.jpg		comp42767_c0	TCTCTCTCTCTCTCTCTCATTCATCCTATGGGAAATTGGGCAGCTTTCAGTTTTTGTTTT CTTACTTGAGTCACTGAATCACTTTTTACCTCATGAACTTCAGTGCTCTACCCATCTCTT ACCTTTCACGAACTAGACACGCAGTGAGCTTTATCTCCTTTCTTCTTAGATGCTTTCCTG TTCAATTCCAATATGTATTTGTGCAATATTCCCTGTGCTCTTTGGATCATGGGTTTTGGA TTTTCCTTCACGGGATCCCTCAAGAATTGAAATCTTCACAGGTTTTGGCCTCAAAGCAGA TTAATTGTGGTGGGTTTTGACTATGTTGCAGTTTGGACAGAGCTCGTGAAGTTCATGTGA GATGTTGGAGGTAACAATTAAACCTAGTAATTG…	Camellia sinensis breed ShuChaZao squamosa promoter binding protein like 6 mRNA, complete cds	KX808499.1	1153/1584(73%)	+	2322
			CUGACAGAAGAGAGUGAGCAC	comp14442_c0	-	-	-	-	-	2	256-276	Y	0	374.306	7.8649e-70	3.97999e-99	down	-	267			4	4		0		0.0217911	NA	.\4_T_Plot\BWH\comp14442_c0--267--gma-miR156a_L+1_degradome.jpg		comp14442_c0	GCTTTGTGATGGACTTCTCAACATACCCAAGGTTTGCCGGGCGGGATGCATGGCCAACCA CAAGAGCATCATCAGACCAAGTTTCCAGCAGTCAATCGACTCACACAGGGAAGTTCTTTC CAAACCCGTGGCCTAGTCAACCAGAAAACCCTCCTGCGTCCGATCTTTTTCTGCAAGGTT CAACAAGTGGGACCCACTTCTCCAGTCCCACCATTCCTTCGGGAGAATGTTTTGCTGGAT CCTCAGACTCCGGCTGTGCTCTCTCTCTTCTGTCAAATCAAACCTGGGGCCAACAAGCCC GATCCACAAGTCTCCGGGGTAATCACTTCCCCGTACATGCTGACGGTGATGCACCCATGG TTCAGTCAGCTTCTACTCACAGTTCAGCCGTCA…	Vitis vinifera promoter-binding protein SPL9 (LOC100253723), mRNA	NM_001280969.1	435/626(69%)	+	730
		vco-miR156b-5p	UUGACAGAAGAGAGUGAGCAC	comp42469_c0	-	-	-	-	-	1	1259-1279	Y	0	655.035	0	3.37579e-173	down	-	1270			7	7		0		0.0129345	NA	.\4_T_Plot\BWH\comp42469_c0--1270--mtr-miR156b-5p_L+1_degradome.jpg		comp42469_c0	TCTCTCTCTCTCTAGCTCACTCTCTCCTCTCAGTCTCTCTCTCCTCTCTCACTCTCTCTC AACTTTCTCGATTTGGTAAAGTAAAAAACCTTCCAATTCGCCCCTGCTTTTCCTTGGAAA ATGCTCTAGTCTTCCTCAATCGTGCAGATCTGATTCATGAATTCTCTCCCTGCAATGGAT TGGAATGCAAAGTGGGAGTGGGAAAACCTAGTCATGTTTAATTCCAAAACCATGGAAAGT CTTAAGAAGCAACCGACAGACTGGGGAATTGAAGATGAAGGAGAAATTGATACTGGGTCT TTTAATCTATATTGGAGTGGTGGTGGTTCTGGCTCTGATTTGGCGCATGGTTCTTCAGCT AGGAGCTCAATATCAGCTTCCACTGGTTCTTCA…	PREDICTED: Vitis vinifera squamosa promoter-binding-like protein 2 (LOC100254075), transcript variant X4, mRNA	XM_010657665.2	996/1429(70%)	+	1612
			UUGACAGAAGAGAGUGAGCAC	comp14442_c0	-	-	-	-	-	1	256-276	Y	0	374.306	7.8649e-70	3.97999e-99	down	-	267			4	4		0		0.0129345	NA	.\4_T_Plot\BWH\comp14442_c0--267--mtr-miR156b-5p_L+1_degradome.jpg		comp14442_c0	GCTTTGTGATGGACTTCTCAACATACCCAAGGTTTGCCGGGCGGGATGCATGGCCAACCA CAAGAGCATCATCAGACCAAGTTTCCAGCAGTCAATCGACTCACACAGGGAAGTTCTTTC CAAACCCGTGGCCTAGTCAACCAGAAAACCCTCCTGCGTCCGATCTTTTTCTGCAAGGTT CAACAAGTGGGACCCACTTCTCCAGTCCCACCATTCCTTCGGGAGAATGTTTTGCTGGAT CCTCAGACTCCGGCTGTGCTCTCTCTCTTCTGTCAAATCAAACCTGGGGCCAACAAGCCC GATCCACAAGTCTCCGGGGTAATCACTTCCCCGTACATGCTGACGGTGATGCACCCATGG TTCAGTCAGCTTCTACTCACAGTTCAGCCGTCA…	Vitis vinifera promoter-binding protein SPL9 (LOC100253723), mRNA	NM_001280969.1	435/626(69%)	+	730
			UUGACAGAAGAGAGUGAGCAC	comp44195_c0	-	-	-	-	-	3.5	61-82	Y	0	187.153	8.7169e-36	7.21162e-50	down	-	72			2	2		2		0.206359	NA	.\4_T_Plot\BWH\comp44195_c0--72--mtr-miR156b-5p_L+1_degradome.jpg		comp44195_c0	CTTTTTGTTCCCTGATAAACTGAGTTAAATTAAGACTTGTCATGCTTCAGGCACAGGTGG TAGGATGGCCACCAATTCGATCTTTCCGGAAGAATTCAATGGCTACTAATCAAGCTAAGA GTGATGATGATGCGGATGCCAAGTCCGGTTCTGGTTGTCTTTATGTCAAAGTAAGTATGG AAGGTGCACCATACCTGAGGAAAGTTGATCTGAAAATCTATGGCAGCTATGCAGAAATGT CTTCAGCCCTCGAAAAGATGTTCAGCTGCTTTACAATTGGACAATGTGGTTCTGATGCAG TTCCGGGCCGTGATGGACTGAGTGAGAGCCGACTGATGGATCTCCTCCATGGTTCTGAAT ACGTGCTTACCTACGAAGACAAGGACGGTGATT…	PREDICTED: Theobroma cacao auxin-responsive protein IAA27 (LOC18588560), transcript variant X2, mRNA	XM_007013044.2	394/471(84%)	+	750
			UUGACAGAAGAGAGUGAGCAC	comp34004_c0	-	-	-	-	-	4	703-723	Y	0	93.5764	1.0558e-18	2.23915e-25	down	-	714			1	1		4		0.535542	NA	.\4_T_Plot\BWH\comp34004_c0--714--mtr-miR156b-5p_L+1_degradome.jpg		comp34004_c0	GTTCTCTTTTTCACCACTCTGTCCTAGTTTCACTATCCTTCTCCACCTACTATTATCTCC TCACTTTCCTTCTTTCCCCTATGATGGAAACAAGTAGAGCTGGAGGAAAGAGGGGCATGG AGAATAAGATGAAGGGAGAAGTGGTGGGGGAAGAGGAGGACGATGACGAGGAAGATGATG ATACTTTAGGGTTAGGGTCTGGGGAGGATGACAAGAAGAAGAAGGCGTCAGGCAGAAAAG GATCGAGCGGAGGAGGGTCGAGCGGAGGAGGGTCGATGCAACCTTCTTGCCAAGTGGATA ATTGTAGCACAGACATGACTAATGCCAAGCCATACCACCGCCGACACAAGGTCTGCGAAT TTCATGCCAAGGCTCCATTTGTTGTTCTTGCCG…	PREDICTED: Populus euphratica squamosa promoter-binding-like protein 3 (LOC105138885), mRNA	XM_011045108.1	339/483(70%)	+	984
			UUGACAGAAGAGAGUGAGCAC	gi354704224gbJK653928.1JK653928	-	GO:0005634(nucleus);GO:0003677(DNA binding);GO:0046872(metal ion binding);GO:0006355(regulation of transcription, DNA-dependent);GO:0006351(transcription, DNA-dependent)	-	-	SBP2	2.5	564-584	Y	0	31.1921	3.4502e-07	7.87938e-09	down	-	575			1	0.333333		4		0.560299	NA	.\4_T_Plot\BWH\gi354704224gbJK653928.1JK653928--575--mtr-miR156b-5p_L+1_degradome.jpg		gi354704224gbJK653928.1JK653928	TTCCCAACCCGAAAAATGGAAGTCTATGAAGCGGATGATGATAGCGTGGGAGAAGACGAAGAAGAAGAGGGTCATGGTGGTGAATTTGGGTTTAAGAAGAAGAAATTGGTGGTTTTTGCTAGTGGGTCTGTGAAGAAGGGGTCCGGCGGAAGTGGCGGCAGTGGGGTGTCACCGCCGCGGTGTCAGGCGGAGATGTGCGCCGCTGATCTGACGGGGGCGAAGAGGTACCACAAGCGCCACAAGGTCTGCGAGTCGCATGCCAAGGCCTCGGCCGTTGTTGTCGGTGGAGTCCGGCAGCGGTTCTGCCAGCAATGCAGCAGGTTTCATGAGCTATCTGAGTTCGACGATACAAAAAGAAGTTGCCGAAAGCGTTTGGCTGGGCACAACGAGCGACGCAGG…	Platanus x acerifolia squamosa promoter binding protein-like 3b (SPL3b) mRNA, complete cds	KT270473.2	219/283(77%)	+	761
			UUGACAGAAGAGAGUGAGCAC	gi354703816gbJK653520.1JK653520	-	GO:0005737(cytoplasm);GO:0005634(nucleus);GO:0003677(DNA binding);GO:0046872(metal ion binding);GO:0006355(regulation of transcription, DNA-dependent);GO:0010321(regulation of vegetative phase change);GO:0006351(transcription, DNA-dependent)	-	-	SPL5	2.5	570-590	Y	0	31.1921	3.4502e-07	7.87938e-09	down	-	581			1	0.333333		4		0.560299	NA	.\4_T_Plot\BWH\gi354703816gbJK653520.1JK653520--581--mtr-miR156b-5p_L+1_degradome.jpg		gi354703816gbJK653520.1JK653520	TTCTCTGAACCAACCCGAAAAATGGAAGTCTATGAAGCGGATGATGATAGCGTGGGAGAAGACGAAGAAG AAGAGGGTCATGGTGGTGAATTTGGGTTTAAGAAGAAGAAATTGGTGGTTTTTGCTAGTGGGTCTGTGAG GAAGGGCTCTGCCGGAAGTGTCGCCGCCGCCGTGTCGCCGCCGAGGTGTCAGGCGGAGATGTGCGCCGCCGATCTGACGGCGGCGAAGAGGTACCACAAGCGCCACAAGGTCTGCGAGTCTCATGCCAAGGCTTCGGCCGTTGTTGTTGGTGGAGTCCGGCAGCGGTTCTGCCAGCAATGCAGCAGGTTTCACGAGCTATCTGAGTTCGACGATACAAAAAGAAGCTGCCGAAAGCGTTTGGCTGGGCACAACGAGC…	PREDICTED: Phoenix dactylifera squamosa promoter-binding protein 1 (LOC103697822), mRNA	XM_017840754.1	209/267(78%)	+	767
			UUGACAGAAGAGAGUGAGCAC	comp25517_c0	-	-	-	-	-	2.5	642-662	Y	0	31.1921	3.4502e-07	7.87938e-09	down	-	653			1	0.333333		4		0.560299	NA	.\4_T_Plot\BWH\comp25517_c0--653--mtr-miR156b-5p_L+1_degradome.jpg		comp25517_c0	TCTTCATTCATTATTGCTTACTTCAATCTCCCTTTCTCCCACCGTCTCACAAAAACCCAA CAAAAGATGGACGGGTCTGAACCAACCCGAAAAATGGAAGTCTATGAAGCGGATGATGAT AGCGTGGGAGAAGACGAAGAAGAAGAGGGTCATGGTGGTGAATTTGGGTTTAAGAAGAAG AAATTGGTGGTTTTTGCTAGTGGGTCTGTCAAGAAGGGCTCTGCCGGAAGTGTCGCCGCC GCCGTGTCGCCGCCGAGGTGTCAGGCGGAGATGTGCGCCGCCGATCTGACGGCGGCGAAG AGGTACCACAAGCGCCACAAGGTCTGCGAGTCTCATGCCAAGGCTTCGGCCGTTGTTGTT GGTGGAGTCCGGCAGCGGTTCTGCCAGCAATGC…	Platanus x acerifolia squamosa promoter binding protein-like 3a (SPL3a) mRNA, complete cds	KT270472.2	202/256(79%)	+	784
			UUGACAGAAGAGAGUGAGCAC	comp42767_c0	-	-	-	-	-	2	1599-1619	Y	437.874	561.459	0.30223	0.324049	down	-0.358665	1610	6	6	6	6	0	0	0.011372	0.0109556	.\4_T_Plot\BWA\comp42767_c0--1610--mtr-miR156b-5p_L+1_degradome.jpg	.\4_T_Plot\BWH\comp42767_c0--1610--mtr-miR156b-5p_L+1_degradome.jpg		comp42767_c0	TCTCTCTCTCTCTCTCTCATTCATCCTATGGGAAATTGGGCAGCTTTCAGTTTTTGTTTT CTTACTTGAGTCACTGAATCACTTTTTACCTCATGAACTTCAGTGCTCTACCCATCTCTT ACCTTTCACGAACTAGACACGCAGTGAGCTTTATCTCCTTTCTTCTTAGATGCTTTCCTG TTCAATTCCAATATGTATTTGTGCAATATTCCCTGTGCTCTTTGGATCATGGGTTTTGGA TTTTCCTTCACGGGATCCCTCAAGAATTGAAATCTTCACAGGTTTTGGCCTCAAAGCAGA TTAATTGTGGTGGGTTTTGACTATGTTGCAGTTTGGACAGAGCTCGTGAAGTTCATGTGA GATGTTGGAGGTAACAATTAAACCTAGTAATTG…	Camellia sinensis breed ShuChaZao squamosa promoter binding protein like 6 mRNA, complete cds	KX808499.1	1153/1584(73%)	+	2322
		vco-miR156c-3p	no found									N
		vco-miR156c-5p	CUGACAGAAGAGAGUGAGCAC	comp14442_c0	-	-	-	-	-	2	256-276	Y	0	374.306	7.8649e-70	3.97999e-99	down	-	267			4	4		0		0.0217911	NA	.\4_T_Plot\BWH\comp14442_c0--267--gma-miR156a_L+1_degradome.jpg		comp14442_c0	GCTTTGTGATGGACTTCTCAACATACCCAAGGTTTGCCGGGCGGGATGCATGGCCAACCA CAAGAGCATCATCAGACCAAGTTTCCAGCAGTCAATCGACTCACACAGGGAAGTTCTTTC CAAACCCGTGGCCTAGTCAACCAGAAAACCCTCCTGCGTCCGATCTTTTTCTGCAAGGTT CAACAAGTGGGACCCACTTCTCCAGTCCCACCATTCCTTCGGGAGAATGTTTTGCTGGAT CCTCAGACTCCGGCTGTGCTCTCTCTCTTCTGTCAAATCAAACCTGGGGCCAACAAGCCC GATCCACAAGTCTCCGGGGTAATCACTTCCCCGTACATGCTGACGGTGATGCACCCATGG TTCAGTCAGCTTCTACTCACAGTTCAGCCGTCA…	Vitis vinifera promoter-binding protein SPL9 (LOC100253723), mRNA	NM_001280969.1	435/626(69%)	+	730
			CUGACAGAAGAGAGUGAGCAC	comp42469_c0	-	-	-	-	-	2	1259-1279	Y	0	655.035	0	3.37579e-173	down	-	1270			7	7		0		0.0217911	NA	.\4_T_Plot\BWH\comp42469_c0--1270--gma-miR156a_L+1_degradome.jpg		comp42469_c0	TCTCTCTCTCTCTAGCTCACTCTCTCCTCTCAGTCTCTCTCTCCTCTCTCACTCTCTCTC AACTTTCTCGATTTGGTAAAGTAAAAAACCTTCCAATTCGCCCCTGCTTTTCCTTGGAAA ATGCTCTAGTCTTCCTCAATCGTGCAGATCTGATTCATGAATTCTCTCCCTGCAATGGAT TGGAATGCAAAGTGGGAGTGGGAAAACCTAGTCATGTTTAATTCCAAAACCATGGAAAGT CTTAAGAAGCAACCGACAGACTGGGGAATTGAAGATGAAGGAGAAATTGATACTGGGTCT TTTAATCTATATTGGAGTGGTGGTGGTTCTGGCTCTGATTTGGCGCATGGTTCTTCAGCT AGGAGCTCAATATCAGCTTCCACTGGTTCTTCA…	PREDICTED: Vitis vinifera squamosa promoter-binding-like protein 2 (LOC100254075), transcript variant X4, mRNA	XM_010657665.2	996/1429(70%)	+	1612
			CUGACAGAAGAGAGUGAGCAC	gi354704224gbJK653928.1JK653928	-	GO:0005634(nucleus);GO:0003677(DNA binding);GO:0046872(metal ion binding);GO:0006355(regulation of transcription, DNA-dependent);GO:0006351(transcription, DNA-dependent)	-	-	SBP2	2.5	564-584	Y	0	31.1921	3.4502e-07	7.87938e-09	down	-	575			1	0.333333		4		0.560299	NA	.\4_T_Plot\BWH\gi354704224gbJK653928.1JK653928--575--gma-miR156a_L+1_degradome.jpg		gi354704224gbJK653928.1JK653928	TTCCCAACCCGAAAAATGGAAGTCTATGAAGCGGATGATGATAGCGTGGGAGAAGACGAAGAAGAAGAGGGTCATGGTGGTGAATTTGGGTTTAAGAAGAAGAAATTGGTGGTTTTTGCTAGTGGGTCTGTGAAGAAGGGGTCCGGCGGAAGTGGCGGCAGTGGGGTGTCACCGCCGCGGTGTCAGGCGGAGATGTGCGCCGCTGATCTGACGGGGGCGAAGAGGTACCACAAGCGCCACAAGGTCTGCGAGTCGCATGCCAAGGCCTCGGCCGTTGTTGTCGGTGGAGTCCGGCAGCGGTTCTGCCAGCAATGCAGCAGGTTTCATGAGCTATCTGAGTTCGACGATACAAAAAGAAGTTGCCGAAAGCGTTTGGCTGGGCACAACGAGCGACGCAGG…	Platanus x acerifolia squamosa promoter binding protein-like 3b (SPL3b) mRNA, complete cds	KT270473.2	219/283(77%)	+	761
			CUGACAGAAGAGAGUGAGCAC	gi354703816gbJK653520.1JK653520	-	GO:0005737(cytoplasm);GO:0005634(nucleus);GO:0003677(DNA binding);GO:0046872(metal ion binding);GO:0006355(regulation of transcription, DNA-dependent);GO:0010321(regulation of vegetative phase change);GO:0006351(transcription, DNA-dependent)	-	-	SPL5	2.5	570-590	Y	0	31.1921	3.4502e-07	7.87938e-09	down	-	581			1	0.333333		4		0.560299	NA	.\4_T_Plot\BWH\gi354703816gbJK653520.1JK653520--581--gma-miR156a_L+1_degradome.jpg		gi354703816gbJK653520.1JK653520	TTCTCTGAACCAACCCGAAAAATGGAAGTCTATGAAGCGGATGATGATAGCGTGGGAGAAGACGAAGAAG AAGAGGGTCATGGTGGTGAATTTGGGTTTAAGAAGAAGAAATTGGTGGTTTTTGCTAGTGGGTCTGTGAG GAAGGGCTCTGCCGGAAGTGTCGCCGCCGCCGTGTCGCCGCCGAGGTGTCAGGCGGAGATGTGCGCCGCCGATCTGACGGCGGCGAAGAGGTACCACAAGCGCCACAAGGTCTGCGAGTCTCATGCCAAGGCTTCGGCCGTTGTTGTTGGTGGAGTCCGGCAGCGGTTCTGCCAGCAATGCAGCAGGTTTCACGAGCTATCTGAGTTCGACGATACAAAAAGAAGCTGCCGAAAGCGTTTGGCTGGGCACAACGAGC…	PREDICTED: Phoenix dactylifera squamosa promoter-binding protein 1 (LOC103697822), mRNA	XM_017840754.1	209/267(78%)	+	767
			CUGACAGAAGAGAGUGAGCAC	comp25517_c0	-	-	-	-	-	2.5	642-662	Y	0	31.1921	3.4502e-07	7.87938e-09	down	-	653			1	0.333333		4		0.560299	NA	.\4_T_Plot\BWH\comp25517_c0--653--gma-miR156a_L+1_degradome.jpg		comp25517_c0	TCTTCATTCATTATTGCTTACTTCAATCTCCCTTTCTCCCACCGTCTCACAAAAACCCAA CAAAAGATGGACGGGTCTGAACCAACCCGAAAAATGGAAGTCTATGAAGCGGATGATGAT AGCGTGGGAGAAGACGAAGAAGAAGAGGGTCATGGTGGTGAATTTGGGTTTAAGAAGAAG AAATTGGTGGTTTTTGCTAGTGGGTCTGTCAAGAAGGGCTCTGCCGGAAGTGTCGCCGCC GCCGTGTCGCCGCCGAGGTGTCAGGCGGAGATGTGCGCCGCCGATCTGACGGCGGCGAAG AGGTACCACAAGCGCCACAAGGTCTGCGAGTCTCATGCCAAGGCTTCGGCCGTTGTTGTT GGTGGAGTCCGGCAGCGGTTCTGCCAGCAATGC…	Platanus x acerifolia squamosa promoter binding protein-like 3a (SPL3a) mRNA, complete cds	KT270472.2	202/256(79%)	+	784
			CUGACAGAAGAGAGUGAGCAC	comp42767_c0	-	-	-	-	-	2	1599-1619	Y	437.874	561.459	0.30223	0.324049	down	-0.358665	1610	6	6	6	6	0	0	0.0226146	0.0217911	.\4_T_Plot\BWA\comp42767_c0--1610--gma-miR156a_L+1_degradome.jpg	.\4_T_Plot\BWH\comp42767_c0--1610--gma-miR156a_L+1_degradome.jpg		comp42767_c0	TCTCTCTCTCTCTCTCTCATTCATCCTATGGGAAATTGGGCAGCTTTCAGTTTTTGTTTT CTTACTTGAGTCACTGAATCACTTTTTACCTCATGAACTTCAGTGCTCTACCCATCTCTT ACCTTTCACGAACTAGACACGCAGTGAGCTTTATCTCCTTTCTTCTTAGATGCTTTCCTG TTCAATTCCAATATGTATTTGTGCAATATTCCCTGTGCTCTTTGGATCATGGGTTTTGGA TTTTCCTTCACGGGATCCCTCAAGAATTGAAATCTTCACAGGTTTTGGCCTCAAAGCAGA TTAATTGTGGTGGGTTTTGACTATGTTGCAGTTTGGACAGAGCTCGTGAAGTTCATGTGA GATGTTGGAGGTAACAATTAAACCTAGTAATTG…	Camellia sinensis breed ShuChaZao squamosa promoter binding protein like 6 mRNA, complete cds	KX808499.1	1153/1584(73%)	+	2322
		vco-miR156d-3p	no found									N
		vco-miR156e-3p	no found									N
		vco-miR156e-5p	UUGACAGAAGAUAGAGAGCACUG	comp42469_c0	-	-	-	-	-	3	1257-1279	Y	0	655.035	0	3.37579e-173	down	-	1270			7	7		0		0.0089726	NA	.\4_T_Plot\BWH\comp42469_c0--1270--mtr-miR156e_R+2_degradome.jpg		comp42469_c0	TCTCTCTCTCTCTAGCTCACTCTCTCCTCTCAGTCTCTCTCTCCTCTCTCACTCTCTCTC AACTTTCTCGATTTGGTAAAGTAAAAAACCTTCCAATTCGCCCCTGCTTTTCCTTGGAAA ATGCTCTAGTCTTCCTCAATCGTGCAGATCTGATTCATGAATTCTCTCCCTGCAATGGAT TGGAATGCAAAGTGGGAGTGGGAAAACCTAGTCATGTTTAATTCCAAAACCATGGAAAGT CTTAAGAAGCAACCGACAGACTGGGGAATTGAAGATGAAGGAGAAATTGATACTGGGTCT TTTAATCTATATTGGAGTGGTGGTGGTTCTGGCTCTGATTTGGCGCATGGTTCTTCAGCT AGGAGCTCAATATCAGCTTCCACTGGTTCTTCA…	PREDICTED: Vitis vinifera squamosa promoter-binding-like protein 2 (LOC100254075), transcript variant X4, mRNA	XM_010657665.2	996/1429(70%)	+	1612
			UUGACAGAAGAUAGAGAGCACUG	comp14442_c0	-	-	-	-	-	3	254-276	Y	0	374.306	7.8649e-70	3.97999e-99	down	-	267			4	4		0		0.0089726	NA	.\4_T_Plot\BWH\comp14442_c0--267--mtr-miR156e_R+2_degradome.jpg		comp14442_c0	GCTTTGTGATGGACTTCTCAACATACCCAAGGTTTGCCGGGCGGGATGCATGGCCAACCA CAAGAGCATCATCAGACCAAGTTTCCAGCAGTCAATCGACTCACACAGGGAAGTTCTTTC CAAACCCGTGGCCTAGTCAACCAGAAAACCCTCCTGCGTCCGATCTTTTTCTGCAAGGTT CAACAAGTGGGACCCACTTCTCCAGTCCCACCATTCCTTCGGGAGAATGTTTTGCTGGAT CCTCAGACTCCGGCTGTGCTCTCTCTCTTCTGTCAAATCAAACCTGGGGCCAACAAGCCC GATCCACAAGTCTCCGGGGTAATCACTTCCCCGTACATGCTGACGGTGATGCACCCATGG TTCAGTCAGCTTCTACTCACAGTTCAGCCGTCA…	Vitis vinifera promoter-binding protein SPL9 (LOC100253723), mRNA	NM_001280969.1	435/626(69%)	+	730
			UUGACAGAAGAUAGAGAGCACUG	comp34004_c0	-	-	-	-	-	1	702-723	Y	0	93.5764	1.0558e-18	2.23915e-25	down	-	714			1	1		4		0.50939	NA	.\4_T_Plot\BWH\comp34004_c0--714--mtr-miR156e_R+2_degradome.jpg		comp34004_c0	GTTCTCTTTTTCACCACTCTGTCCTAGTTTCACTATCCTTCTCCACCTACTATTATCTCC TCACTTTCCTTCTTTCCCCTATGATGGAAACAAGTAGAGCTGGAGGAAAGAGGGGCATGG AGAATAAGATGAAGGGAGAAGTGGTGGGGGAAGAGGAGGACGATGACGAGGAAGATGATG ATACTTTAGGGTTAGGGTCTGGGGAGGATGACAAGAAGAAGAAGGCGTCAGGCAGAAAAG GATCGAGCGGAGGAGGGTCGAGCGGAGGAGGGTCGATGCAACCTTCTTGCCAAGTGGATA ATTGTAGCACAGACATGACTAATGCCAAGCCATACCACCGCCGACACAAGGTCTGCGAAT TTCATGCCAAGGCTCCATTTGTTGTTCTTGCCG…	PREDICTED: Populus euphratica squamosa promoter-binding-like protein 3 (LOC105138885), mRNA	XM_011045108.1	339/483(70%)	+	984
		vco-miR156f	no found									N
		vco-miR156g-5p	UGACAGAAGAGAGUGAGCAC	comp42767_c0	-	-	-	-	-	1	1599-1618	Y	72.979	0	7.8333e-21	9.75055e-26	up	-	1609	1	1			4		0.666853		.\4_T_Plot\BWA\comp42767_c0--1609--mtr-miR156b-5p_degradome.jpg	NA		comp42767_c0	TCTCTCTCTCTCTCTCTCATTCATCCTATGGGAAATTGGGCAGCTTTCAGTTTTTGTTTT CTTACTTGAGTCACTGAATCACTTTTTACCTCATGAACTTCAGTGCTCTACCCATCTCTT ACCTTTCACGAACTAGACACGCAGTGAGCTTTATCTCCTTTCTTCTTAGATGCTTTCCTG TTCAATTCCAATATGTATTTGTGCAATATTCCCTGTGCTCTTTGGATCATGGGTTTTGGA TTTTCCTTCACGGGATCCCTCAAGAATTGAAATCTTCACAGGTTTTGGCCTCAAAGCAGA TTAATTGTGGTGGGTTTTGACTATGTTGCAGTTTGGACAGAGCTCGTGAAGTTCATGTGA GATGTTGGAGGTAACAATTAAACCTAGTAATTG…	Camellia sinensis breed ShuChaZao squamosa promoter binding protein like 6 mRNA, complete cds	KX808499.1	1153/1584(73%)	+	2322
			UGACAGAAGAGAGUGAGCAC	comp45108_c0	-	-	-	-	-	4	847-866	Y	0	46.7882	4.301e-10	5.56634e-13	down	-	857			1	0.5		4		0.973818	NA	.\4_T_Plot\BWH\comp45108_c0--857--mtr-miR156b-5p_degradome.jpg		comp45108_c0	AACCCACCCACAGACCACCCACCACCGATCGACCTCCTCCTCCTCCTCCTCCTCTCCCTC TCTCTCCTGCCCGCATCCCACTCCCTCACCTGCACCTCCCAAACCTTCACCAACAACAAA CTCTACTCCAACTGCCTCGACCTCCCTTCCCTCTCCTCCTACCTCCACTACACCTACACC CCCTCCAACTCCTCCCTCTCCATCGCCTTCCAATCCACTCCCCCCACCTCCTCCGGCTGG ATCTCATGGGCCATCAATCCCACCTCCACCGGCATGGCCGGTTCACAGGCCCTCCTCGCC TTCACAGCCTCCAACGGCTCCATGACCGTGCAGACCTACAATATCTCATCCTACACTTCA ATAGTGAACGGGAACTTGTCGTTTCAAGTTGCG…	PREDICTED: Pyrus x bretschneideri cytochrome b561 and DOMON domain-containing protein At4g12980-like (LOC103949604), mRNA	XM_009360716.2	804/1090(74%)	+	1389
			UGACAGAAGAGAGUGAGCAC	gi45743746gbCF811431.2CF811431	-	-	-	[T] Signal transduction mechanisms	-	4	444-463	Y	0	46.7882	4.301e-10	5.56634e-13	down	-	454			1	0.5		4		0.973818	NA	.\4_T_Plot\BWH\gi45743746gbCF811431.2CF811431--454--mtr-miR156b-5p_degradome.jpg		gi45743746gbCF811431.2CF811431	GGAGTATTCCGGTGGGGTCATGACGATTTTTGCGACGGTGAGTTTGCCGGCCAAGTTGGGGACTACGGTGAATCAGGTGTGGCAGGTGGGGTCCTCGGTTACGGATGGGTTTCCTGTTAAGCATGCGTTTCAAGCGGCCAATTTGAACTCCAAAGGGACGCTGGATTTGTTGAAGGGGGAGACGACTAGTAGTGGAGGAGCGAGGCAGAAGAGGAAAAACATTCATGGGATTTTGAATGTTATGAGTTGGGGAATCATGTTTCCAGTTGGAGCCATTATTGCTAGGTACGTGAGAACTTTCCAGTCTGCAGATCCTGCTTGGTTTTATCTTCATGCGTTCTGCCAGACTTCTGCCTATGCTATTGGGGTAGCTGGTTGGGGAACCGGNACTTAAGCTCG…	PREDICTED: Sesamum indicum cytochrome b561 and DOMON domain-containing protein At3g25290 (LOC105170107), mRNA	XM_011090720.1	417/555(75%)	+	567
		vco-miR156h-3p	GCUCACUUCUCUCUCUGUCAUC	comp36936_c0	-	-	-	-	-	4	272-293	Y	0	93.5764	1.0558e-18	2.23915e-25	down	-	284			1	1		4		0.961583	NA	.\4_T_Plot\BWH\comp36936_c0--284--mtr-miR156i-3p_L-1_1ss14TC_degradome.jpg		comp36936_c0	TAAGCACATTGAGTGAAGAGCACAAGAAACTCGGAGTTCTGTTTCAAGAGTGCAAGGAAA ACCTTGAAGTTGCGGAAAGGAAGGTGGAAGATGCCACAGAAGAGATACGTTTGAAAGATA CGAAAATTGATGAATTGGAAGAAACGGTTGAAGACCTGAGAAGGGATCTGGAAATGAAAG GAGATGAAGTAAGCACATTGGTAGAAAATGTCCGCAATCTCGAAGTTAAGCTTCGGTTGT CGAACCAAAAACTTAGGGTAACAGAACAAGTTCTGACAGAGAGAGAAGAGAGCCAGGGGA GTAAAGAAGAGAAGTTCCAACAAGGACAAAGGTTGCTTGAAGAAAGGATTGGCTCCTTGT CTGCATCAGTTGCTATTTACAAGGAAGCTCAAG…	PREDICTED: Nicotiana tabacum putative leucine-rich repeat-containing protein DDB_G0290503 (LOC107767970), mRNA	XM_016587073.1	456/643(71%)	+	1077
		vco-miR157a	UUGACAGAAGAUAGAGAGCAC	comp42469_c0	-	-	-	-	-	2	1259-1279	Y	0	655.035	0	3.37579e-173	down	-	1270			7	7		0		0.0109556	NA	.\4_T_Plot\BWH\comp42469_c0--1270--gra-miR157a_degradome.jpg		comp42469_c0	TCTCTCTCTCTCTAGCTCACTCTCTCCTCTCAGTCTCTCTCTCCTCTCTCACTCTCTCTC AACTTTCTCGATTTGGTAAAGTAAAAAACCTTCCAATTCGCCCCTGCTTTTCCTTGGAAA ATGCTCTAGTCTTCCTCAATCGTGCAGATCTGATTCATGAATTCTCTCCCTGCAATGGAT TGGAATGCAAAGTGGGAGTGGGAAAACCTAGTCATGTTTAATTCCAAAACCATGGAAAGT CTTAAGAAGCAACCGACAGACTGGGGAATTGAAGATGAAGGAGAAATTGATACTGGGTCT TTTAATCTATATTGGAGTGGTGGTGGTTCTGGCTCTGATTTGGCGCATGGTTCTTCAGCT AGGAGCTCAATATCAGCTTCCACTGGTTCTTCA…	PREDICTED: Vitis vinifera squamosa promoter-binding-like protein 2 (LOC100254075), transcript variant X4, mRNA	XM_010657665.2	996/1429(70%)	+	1612
			UUGACAGAAGAUAGAGAGCAC	comp14442_c0	-	-	-	-	-	2	256-276	Y	0	374.306	7.8649e-70	3.97999e-99	down	-	267			4	4		0		0.0109556	NA	.\4_T_Plot\BWH\comp14442_c0--267--gra-miR157a_degradome.jpg		comp14442_c0	GCTTTGTGATGGACTTCTCAACATACCCAAGGTTTGCCGGGCGGGATGCATGGCCAACCA CAAGAGCATCATCAGACCAAGTTTCCAGCAGTCAATCGACTCACACAGGGAAGTTCTTTC CAAACCCGTGGCCTAGTCAACCAGAAAACCCTCCTGCGTCCGATCTTTTTCTGCAAGGTT CAACAAGTGGGACCCACTTCTCCAGTCCCACCATTCCTTCGGGAGAATGTTTTGCTGGAT CCTCAGACTCCGGCTGTGCTCTCTCTCTTCTGTCAAATCAAACCTGGGGCCAACAAGCCC GATCCACAAGTCTCCGGGGTAATCACTTCCCCGTACATGCTGACGGTGATGCACCCATGG TTCAGTCAGCTTCTACTCACAGTTCAGCCGTCA…	Vitis vinifera promoter-binding protein SPL9 (LOC100253723), mRNA	NM_001280969.1	435/626(69%)	+	730
			UUGACAGAAGAUAGAGAGCAC	comp34004_c0	-	-	-	-	-	1	703-723	Y	0	93.5764	1.0558e-18	2.23915e-25	down	-	714			1	1		4		0.299564	NA	.\4_T_Plot\BWH\comp34004_c0--714--gra-miR157a_degradome.jpg		comp34004_c0	GTTCTCTTTTTCACCACTCTGTCCTAGTTTCACTATCCTTCTCCACCTACTATTATCTCC TCACTTTCCTTCTTTCCCCTATGATGGAAACAAGTAGAGCTGGAGGAAAGAGGGGCATGG AGAATAAGATGAAGGGAGAAGTGGTGGGGGAAGAGGAGGACGATGACGAGGAAGATGATG ATACTTTAGGGTTAGGGTCTGGGGAGGATGACAAGAAGAAGAAGGCGTCAGGCAGAAAAG GATCGAGCGGAGGAGGGTCGAGCGGAGGAGGGTCGATGCAACCTTCTTGCCAAGTGGATA ATTGTAGCACAGACATGACTAATGCCAAGCCATACCACCGCCGACACAAGGTCTGCGAAT TTCATGCCAAGGCTCCATTTGTTGTTCTTGCCG…	PREDICTED: Populus euphratica squamosa promoter-binding-like protein 3 (LOC105138885), mRNA	XM_011045108.1	339/483(70%)	+	984
			UUGACAGAAGAUAGAGAGCAC	gi354710687gbJK659786.1JK659786	-	GO:0016021(integral to membrane);GO:0044459(plasma membrane part);GO:0005524(ATP binding);GO:0005516(calmodulin binding);GO:0004674(protein serine/threonine kinase activity);GO:0004872(receptor activity);GO:0005529(sugar binding);GO:0048544(recognition of pollen)	-	-	SD31	3.5	249-269	Y	36.4895	0	3.6034e-11	4.64172e-13	up	-	260	1	0.5			4		0.397887		.\4_T_Plot\BWA\gi354710687gbJK659786.1JK659786--260--gra-miR157a_degradome.jpg	NA		gi354710687gbJK659786.1JK659786	TTCCTGAAGTGTTTGGTTCCATATGGCAATGAATGTAAATCGGGTTCCTTCATTACAAAATATGAGCACA CATTTTTGTATGGGATTTACCCACCAAACAAAACGGTCACACTAGCTAGTTTGCAGAAATGCAAGAGCTT GTGCCAAGAAGACCCTCATTGCACTGCGGTGACTTTCACAAATGATGCCACTCCACAATGCCGGATTATG AAAACCCAATACATTACAGGTCAATCCACCCCATCTTTGAGTTCTGTATCTTTTGTCAAGAGGTGCTCTG ATCCGCTTGCTGCTTTACCTATTTCCCCGGCATCTTCATCGTCTTCCCCGGTATCTTCATCGTTTTCTCC ACAGGGGTTTTGTATTCCTTGCCTAATTGGAGTGGCATTGGGCA…	PREDICTED: Populus euphratica G-type lectin S-receptor-like serine/threonine-protein kinase SD3-1 (LOC105122750), mRNA	XM_011022039.1	437/647(68%)	+	739
			UUGACAGAAGAUAGAGAGCAC	comp206079_c0	-	-	-	-	-	3.5	291-311	Y	36.4895	0	3.6034e-11	4.64172e-13	up	-	302	1	0.5			4		0.397887		.\4_T_Plot\BWA\comp206079_c0--302--gra-miR157a_degradome.jpg	NA		comp206079_c0	TTTCCAGTTTGCAAATGCCCGTTTACTCCTACAAGTGAACCTAGCCTGAAGTGTTTGGTT CCATATGGCAATGAATGTAAATCGGGTTCCTTCATTACAAAATATGAGCACACATTTTTG TATGGGATTTACCCACCAAACAAAACGGTCACACTAGCTAGTTTGCAGAAATGCAAGAGC TTGTGCCAAGAAGACCCTCATTGCACTGCGGTGACTTTCACAAATGATGCCACTCCACAA TGCCGGATTATGAAAACCCAATACATTACAGGTCAATCCACCCCATCTTTGAGTTCTGTA TCTTTTGTCAAGAGGTGCTCTGATCCGCTTGCTGCTTTACCTATTTCCCCGGCATCTTCA TCGTCTTCCCCGGTATCTTCATCGTTTTCTCCA…	PREDICTED: Vitis vinifera G-type lectin S-receptor-like serine/threonine-protein kinase SD3-1 (LOC100253673), transcript variant X2, mRNA	XM_010655493.1	241/340(71%)	+	397
			UUGACAGAAGAUAGAGAGCAC	comp42767_c0	-	-	-	-	-	3	1599-1619	Y	437.874	561.459	0.30223	0.324049	down	-0.358665	1610	6	6	6	6	0	0	0.0139384	0.0134287	.\4_T_Plot\BWA\comp42767_c0--1610--gra-miR157a_degradome.jpg	.\4_T_Plot\BWH\comp42767_c0--1610--gra-miR157a_degradome.jpg		comp42767_c0	TCTCTCTCTCTCTCTCTCATTCATCCTATGGGAAATTGGGCAGCTTTCAGTTTTTGTTTT CTTACTTGAGTCACTGAATCACTTTTTACCTCATGAACTTCAGTGCTCTACCCATCTCTT ACCTTTCACGAACTAGACACGCAGTGAGCTTTATCTCCTTTCTTCTTAGATGCTTTCCTG TTCAATTCCAATATGTATTTGTGCAATATTCCCTGTGCTCTTTGGATCATGGGTTTTGGA TTTTCCTTCACGGGATCCCTCAAGAATTGAAATCTTCACAGGTTTTGGCCTCAAAGCAGA TTAATTGTGGTGGGTTTTGACTATGTTGCAGTTTGGACAGAGCTCGTGAAGTTCATGTGA GATGTTGGAGGTAACAATTAAACCTAGTAATTG…	Camellia sinensis breed ShuChaZao squamosa promoter binding protein like 6 mRNA, complete cds	KX808499.1	1153/1584(73%)	+	2322
	miR159	vco-miR159a	GCGGCGACGGGGGCGGUU	comp51625_c0	-	-	-	-	-	4	701-718	Y	291.916	0	2.8674e-78	8.17758e-101	up	-	709	4	4			2		0.999996		.\4_T_Plot\BWA\comp51625_c0--709--zma-MIR159e-p3_3ss11CG17CT18CT_degradome.jpg	NA		comp51625_c0	ACAATTTGTAAGTCACTGGAATAGAGTTTTAGTCACTGAAACACATTTTTTTGAATTGCA ATTTTGATTTTTAGTCACTGGAACAGAGCTTTGGAGAAATGATAGGTTCCAAAAGAGGTT CTAACGGAGAATGGGAAACGCAATTTTGAGTCTAGAAAGATCGAACTGAAAAGAGGTTCG GTTCTAACGAAGAATGAGTTTTAACGGACAAAGGATATGACGGCCCAAAAGGGTTTTTTA AGTGTGCCACGTCGCAGCTGTGGAGGGGTAGGACACCAAAGGGGGATAGCGGATCCCGGA TGGTATACTGGCACGGACTTCGAACCAAAAAAATGAAAAAAGAAAACCTTGATCTTTTTT GTCCTTTTCTGATCAGATGTGTACTCACTAGTC…	PREDICTED: Citrus sinensis molybdate transporter 2 (LOC102623672), mRNA	XM_006465346.2	1054/1408(75%)	+	1949
			GCGGCGACGGGGGCGGUU	gi354708794gbJK658209.1JK658209	-	-	-	-	-	4	209-226	Y	0	124.769	2.0808e-24	1.35601e-33	down	-	217			4	1.33333		2		0.99999	NA	.\4_T_Plot\BWH\gi354708794gbJK658209.1JK658209--217--zma-MIR159e-p3_3ss11CG17CT18CT_degradome.jpg		gi354708794gbJK658209.1JK658209	TTCGAGCGAACCAACTCGGAGAGAGAGAGAGAGAGAGAGAGAGAGGGAAACACCTCGTTTAGAAACGCCG AAACAGAGCCTAAAAAAAAATGTCGATGTCCACGAGGTTTACACCTTCCAATTGCTCTCTCCGTTTCACC AACCCCAATCTCTACCGTCCATCTCTCTCTCAACTAAACCCACCGCCGTTCACCATAACCTTCCGCTCAA ACACCCCCGCCGCCGCCGCCGCACTCACTTTAAGTGCGGATCAAGTCCCTAGACTCCCTGTCTTAGCGTT TTGCGGTGGCGACGGCGTTAACGGCGGAACTGGCGGTAACTCTGGCGGCGGTAGAAGAGGAGGTGGTGGT GGAGAAGGAGAGGGAGAGGAGGACGAGGAAGAGATATTTGAGGG…	PREDICTED: Vitis vinifera protein RETICULATA-RELATED 4, chloroplastic (LOC100255131), mRNA	XM_002274436.4	332/449(74%)	+	777
			GCGGCGACGGGGGCGGUU	gi354708758gbJK658173.1JK658173	-	-	-	-	-	4	209-226	Y	0	124.769	2.0808e-24	1.35601e-33	down	-	217			4	1.33333		2		0.99999	NA	.\4_T_Plot\BWH\gi354708758gbJK658173.1JK658173--217--zma-MIR159e-p3_3ss11CG17CT18CT_degradome.jpg		gi354708758gbJK658173.1JK658173	TTCGAGCGAACCAACTCGGAGAGAGAGAGAGAGAGAGAGAGAGAGGGAAACACCTCGTTTAGAAACGCCG AAACAGAGCCTAAAAAAAAATGTCGATGTCCACGAGGTTTACACCTTCCAATTGCTCTCTCCGTTTCACC AACCCCAATCTCTACCGTCCATCTCTCTCTCAACTAAACCCACCGCCGTTCACCATAACCTTCCGCTCAA ACACCCCCGCCGCCGCCGCCGCACTCACTTTAAGTGCGGATCAAGTCCCTAGACTCCCTGTCTTAGCGTT TTGCGGTGGCGACGGCGTTAACGGCGGAACTGGCGGTAACTCTGGCGGCGGTAGAAGAGGAGGTGGTGGT GGAGAAGGAGAGGGAGAGGAGGACGAGGAAGAGATATTTGAGGG…	PREDICTED: Vitis vinifera protein RETICULATA-RELATED 4, chloroplastic (LOC100255131), mRNA	XM_002274436.4	277/383(72%)	+	706
			GCGGCGACGGGGGCGGUU	comp45035_c0	-	-	-	-	-	3	220-237	Y	72.979	0	7.8333e-21	9.75055e-26	up	-	228	1	1			4		0.78171		.\4_T_Plot\BWA\comp45035_c0--228--zma-MIR159e-p3_3ss11CG17CT18CT_degradome.jpg	NA		comp45035_c0	CTTTTATACTTCGAACCGAACCAAGGCGCCCTGAGGAAGAAAAACCACATGATAATCAAT GGCTTCCACTCCCAAAAAGCGGCCCAAACCCACCAAAAAACCCTACAAATCTTCTCCTTC TTCGTCTTCTTTTTCTTCACATGGTATCATTAAGGAACCACCGCCGAACTTCTTTCCGTC GGCATCCGAGTGCTTAAGGCTCATCGCCGTCGTCACCATTGCCGCCTCCGTCGCCGTCGC CTGCAACTACGTCGTTTCGTTTCTTAATCGGCAGCCGAAACCCTTCTGTGATAGCAACGC AGATTTGGATAATTCTCTATCCGATTCCTGTGAGCCTTGTCCGAGCAATGGTGAGTGTTA CGAAGGGAAGTTGGAATGTGTTCGTGGCTATAG…	PREDICTED: Vitis vinifera uncharacterized LOC100243743 (LOC100243743), mRNA	XM_002282043.3	835/1117(75%)	+	1547
			GCGGCGACGGGGGCGGUU	gi354701540gbJK651465.1JK651465	-	-	-	-	-	4	466-483	Y	0	93.5764	1.0558e-18	2.23915e-25	down	-	474			2	1		2		0.99999	NA	.\4_T_Plot\BWH\gi354701540gbJK651465.1JK651465--474--zma-MIR159e-p3_3ss11CG17CT18CT_degradome.jpg		gi354701540gbJK651465.1JK651465	TTCAAACCATCCTCAGCCTTCTCCTACAATCTCCTCTCTCTCTCCTCTTTTCAAATCCTCAAAAGCAAAA ACCATGGCACCTTCTCTCAACACTCACAACCTCTCCCTCAAACCCAACGCCGCCGCCATCTCCACCGTCA AGTTCCTCTGCAGCTACGGCGGCAAAATCCTCCCCCGTTATCCCGACGGCGTCCTCCGTTACCAAGGTGG CCACACCCGCGTTCTCTCCGTCGACCGCTCCATCTCCTTCTCCGTGCTACTGGTGAAACTGGTGGAGATG TGCGGTGCCTCGGTGAGTCTGAGGTGTCAATTACCGACGGAAGATCTGGACGCGTTGGTTTCGATCACCT CAGACGAAGATCTAGCCAATCTCATCGAGGAATACGACCGAGTC…	Populus trichocarpa octicosapeptide/Phox/Bem1p domain-containing family protein (POPTR_0008s19040g) mRNA, complete cds	XM_002312637.2	241/316(76%)	+	767
			GCGGCGACGGGGGCGGUU	comp39037_c0	-	-	-	-	-	4	464-481	Y	0	93.5764	1.0558e-18	2.23915e-25	down	-	472			2	1		2		0.99999	NA	.\4_T_Plot\BWH\comp39037_c0--472--zma-MIR159e-p3_3ss11CG17CT18CT_degradome.jpg		comp39037_c0	GAAGACGCAAACCATCTTCAGCCTTCTCCTACAATCTCCTCTCTCTCTTTCCTCTTTTCA AATCCTCAAAAGCAAAAACCATGGCACCTTCTCACAACCTCTCCCTCAAACCCAACGCCG CCGCCATCTCCACCGTCAAGTTCCTCTGCAGCTACGGCGGCAAAATCCTCCCCCGTTATC CCGACGGCGTCCTCCGTTACCAAGGTGGCCACACCCGCGTTCTCTCCGTCGACCGCTCCA TCTCCTTCTCCGAGCTATTGGTGAAACTGGTGGAGATGTGCGGTGCCTCGGTGAGTCTGA GGTGTCAATTACCGACGGAAGATCTGGACGCGTTGGTTTCGATCACCTCAGACGAAGATC TAGCCAATCTCATCGAGGAATACGACCGAGTCG…	PREDICTED: Vitis vinifera uncharacterized LOC100242640 (LOC100242640), transcript variant X4, mRNA	XM_010648458.2	266/341(78%)	+	947
			UUUGGAUUGAAGGGAGCUCUG	comp26967_c0	-	-	-	-	-	4	1594-1614	Y	291.916	467.882	0.00010037	9.41422e-05	down	-0.680593	1605	4	4	5	5	2	1	0.783001	0.0241881	.\4_T_Plot\BWA\comp26967_c0--1605--mtr-miR159a_1ss21AG_degradome.jpg	.\4_T_Plot\BWH\comp26967_c0--1605--mtr-miR159a_1ss21AG_degradome.jpg		comp26967_c0	TTCTTCTCTCTCTGTCCCTAATAAAATCTGGTAATCAAAAATCAGAAAAAAGACCCTTTC GAAGCTTTCTCTCTGAAAAAGTCTTTATGATTGGATCATCGCCTTCCTTTTTCACCGATT ACGGTTAGGTTTAGGGATTGGCCCACTTTTCACCCCCTCCTTCAACCCCTCTCACGCTCT CCATTTCCGCTCTCCGTTTTCCCAATTTTCGATAATTCTTAGGTTGAATTCTGCGTTTCT ATTAGATCCGTGCTTTTTTTGGTAGAATTGTATCGATTTTGATTTGATTATCAGCTGTGC TTTCACCAATTGTTGTGTAAAGCAATTACGCCGTATTGCTACAATCGGTTGAAATTCGTC AATCCCTACCTTTGAGAATTACAGATTTGTAAC…	PREDICTED: Vitis vinifera transcription factor GAMYB (LOC100246221), mRNA	XM_010653246.2	1064/1549(69%)	+	2563
	miR160	vco-miR160a-5p	UGCCUGGCUCCCUGUAUGCA	comp17536_c0	-	-	-	-	-	1	16-35	Y	0	187.153	8.7169e-36	7.21162e-50	down	-	26			2	2		2		0.313107	NA	.\4_T_Plot\BWH\comp17536_c0--26--ath-miR160a-5p_R-1_1ss20CA_degradome.jpg		comp17536_c0	GACAACATTCCTGCAGGCATACAGGGAGCCAGGCATGCTCACTTTGGACTATCTTCAGCA GATCTCCACTTCAAGAAACTGCAGCCGGGTTCCTTTCCCCAATCACCATCAAGGGTTCCC ACCGAAGATAACGACAGTCTTTCTTCATTGCTCACTATGGGTGTTTCAACCCAACATTTG AAGAAAAATAACGAAATAAAGGCACCTATGTTCTTGCTCTTTGGTCAACCTATTCATACA AAGGAGCAGATTTCTGAAAGCTCATCTGATGGGAATCAAGAAAAGACTACGTATTTCTCT GATGGCTCGGGATCGGGAGTCGTCCAAAATGGTCCAGCGGAGAACTCGTCGGATGATGGG TCCCCCTGGTACAAAGATAACCAGAAATCCGAT…	PREDICTED: Vitis vinifera auxin response factor 18 (LOC100265118), transcript variant X2, mRNA	XM_010660097.2	521/754(69%)	+	702
			UGCCUGGCUCCCUGUAUGCA	comp49741_c0	-	-	-	-	-	1.5	1822-1841	Y	0	93.5764	1.0558e-18	2.23915e-25	down	-	1832			1	1		4		0.481766	NA	.\4_T_Plot\BWH\comp49741_c0--1832--ath-miR160a-5p_R-1_1ss20CA_degradome.jpg		comp49741_c0	CAAAAAAAAAAAACAGCAAAAATCACAGAGAGTGACACAGAGACAGACAGAGAGAGAACC GATCTTCAACTCTTGCTCTGGACTCTTGCGAACGATCGAACGATCTCTGCCTCCTCCTCC TCCTCCTCATATGGCGTCGTTTCGCACCAGCAGGAGGAGGTTCTTCTGACTTCTGAATAT CTCCCTCCCTCTGACCTTCTTCTTGTTCTTCTCTCAGTTTTTCCAGATCAAAAACCTTCT ACGTTCGCCTCGATGAAATGGAGATCAACTTCCACGCGACTTTAACTAGGTTCCGTCCAC AATCCAGTTTTTTCACGCCGATTTCTCGCTAATCTCTGACCGGTGCAGCGATTTAGAACC GCCTCAGAGTCATCGGTGTTGCGGATCCTCCAT…	PREDICTED: Vitis vinifera auxin response factor 18 (LOC100256989), transcript variant X5, mRNA	XM_010652871.1	1574/2153(73%)	+	2820
			UGCCUGGCUCCCUGUAUGCA	comp13133_c0	-	-	-	-	-	1.5	261-280	Y	1751.49	2339.41	0.00069837	0.000687559	down	-0.417559	271	24	24	25	25	0	0	0.0123993	0.0119455	.\4_T_Plot\BWA\comp13133_c0--271--ath-miR160a-5p_R-1_1ss20CA_degradome.jpg	.\4_T_Plot\BWH\comp13133_c0--271--ath-miR160a-5p_R-1_1ss20CA_degradome.jpg		comp13133_c0	GGAGAATGCTTCAGGTTGCATGGGATGAACCTGAAGCTCTGCAGGATGTAAAGAGAGTGA GCCCTTGGCAAGTTGAATATGTCGCGCCCACACCACCACTCCATTCCGCATTCCCTCCTC CAAAGAAATTCAGGATTTCTCAGAATCCTGAGTTGCCAACTGATGGAGACGGAGACCTCT TCTCTCCTATGAAAGTTTTAAGTAATTCACTGACAGGGAACTTGAACCTATCATTGATGA ATTACAATTCTTTTCCTGCTGGCATGCAGGGAGCCAGGCATGATACATATTATGTATCGA CTTTATCCAACTTCATTAGTGAGAATAGCCATAACATCTTCACTGATGAATTCTTCCGCA AAAATACACCGGAAGTGGAAACTGTGTCTACTG…	PREDICTED: Vitis vinifera auxin response factor 17 (LOC100255673), mRNA	XM_002284292.4	511/702(73%)	+	861
		vco-miR160b	UGCCUGGCUCCCUGAAUGCCAU	comp17536_c0	-	-	-	-	-	3	14-35	Y	0	187.153	8.7169e-36	7.21162e-50	down	-	26			2	2		2		0.22896	NA	.\4_T_Plot\BWH\comp17536_c0--26--mes-miR160e_R-1_degradome.jpg		comp17536_c0	GACAACATTCCTGCAGGCATACAGGGAGCCAGGCATGCTCACTTTGGACTATCTTCAGCA GATCTCCACTTCAAGAAACTGCAGCCGGGTTCCTTTCCCCAATCACCATCAAGGGTTCCC ACCGAAGATAACGACAGTCTTTCTTCATTGCTCACTATGGGTGTTTCAACCCAACATTTG AAGAAAAATAACGAAATAAAGGCACCTATGTTCTTGCTCTTTGGTCAACCTATTCATACA AAGGAGCAGATTTCTGAAAGCTCATCTGATGGGAATCAAGAAAAGACTACGTATTTCTCT GATGGCTCGGGATCGGGAGTCGTCCAAAATGGTCCAGCGGAGAACTCGTCGGATGATGGG TCCCCCTGGTACAAAGATAACCAGAAATCCGAT…	PREDICTED: Vitis vinifera auxin response factor 18 (LOC100265118), transcript variant X2, mRNA	XM_010660097.2	521/754(69%)	+	702
			UGCCUGGCUCCCUGAAUGCCAU	comp49741_c0	-	-	-	-	-	3.5	1820-1841	Y	0	93.5764	1.0558e-18	2.23915e-25	down	-	1832			1	1		4		0.196766	NA	.\4_T_Plot\BWH\comp49741_c0--1832--mes-miR160e_R-1_degradome.jpg		comp49741_c0	CAAAAAAAAAAAACAGCAAAAATCACAGAGAGTGACACAGAGACAGACAGAGAGAGAACC GATCTTCAACTCTTGCTCTGGACTCTTGCGAACGATCGAACGATCTCTGCCTCCTCCTCC TCCTCCTCATATGGCGTCGTTTCGCACCAGCAGGAGGAGGTTCTTCTGACTTCTGAATAT CTCCCTCCCTCTGACCTTCTTCTTGTTCTTCTCTCAGTTTTTCCAGATCAAAAACCTTCT ACGTTCGCCTCGATGAAATGGAGATCAACTTCCACGCGACTTTAACTAGGTTCCGTCCAC AATCCAGTTTTTTCACGCCGATTTCTCGCTAATCTCTGACCGGTGCAGCGATTTAGAACC GCCTCAGAGTCATCGGTGTTGCGGATCCTCCAT…	PREDICTED: Vitis vinifera auxin response factor 18 (LOC100256989), transcript variant X5, mRNA	XM_010652871.1	1574/2153(73%)	+	2820
			UGCCUGGCUCCCUGAAUGCCAU	comp13133_c0	-	-	-	-	-	2	259-280	Y	1751.49	2339.41	0.00069837	0.000687559	down	-0.417559	271	24	24	25	25	0	0	0.00570224	0.00549286	.\4_T_Plot\BWA\comp13133_c0--271--mes-miR160e_R-1_degradome.jpg	.\4_T_Plot\BWH\comp13133_c0--271--mes-miR160e_R-1_degradome.jpg		comp13133_c0	GGAGAATGCTTCAGGTTGCATGGGATGAACCTGAAGCTCTGCAGGATGTAAAGAGAGTGA GCCCTTGGCAAGTTGAATATGTCGCGCCCACACCACCACTCCATTCCGCATTCCCTCCTC CAAAGAAATTCAGGATTTCTCAGAATCCTGAGTTGCCAACTGATGGAGACGGAGACCTCT TCTCTCCTATGAAAGTTTTAAGTAATTCACTGACAGGGAACTTGAACCTATCATTGATGA ATTACAATTCTTTTCCTGCTGGCATGCAGGGAGCCAGGCATGATACATATTATGTATCGA CTTTATCCAACTTCATTAGTGAGAATAGCCATAACATCTTCACTGATGAATTCTTCCGCA AAAATACACCGGAAGTGGAAACTGTGTCTACTG…	PREDICTED: Vitis vinifera auxin response factor 17 (LOC100255673), mRNA	XM_002284292.4	511/702(73%)	+	861
	miR162	vco-miR162a-3p	UCGAUAAACCUCUGCAUCCAG	comp47592_c0	-	-	-	-	-	2	3563-3584	Y	4086.82	2620.14	0	2.18936e-145	up	0.641335	3574	56	56	28	28	0	0	0.00570224	0.00549286	.\4_T_Plot\BWA\comp47592_c0--3574--mtr-miR162_degradome.jpg	.\4_T_Plot\BWH\comp47592_c0--3574--mtr-miR162_degradome.jpg		comp47592_c0	CACAAAACCCTAGAAGTCGATTTCTTCTCTCTCCAAATGGCGAGCCCAGATTCAACTCCT TCCATCCCTCCGGCTGCTCCTCTCTCCTCCAAGAAGGAGAACATAGTGCCAATGAATTCA AAAATCGCGGAATTGAGTGAATCAAGGCTTGAACTTCTTAATAGGATTCAAGGGCTTAAA CAGGACCTACAAAGCTGGAGGTCAAAGTTGGACACTCAAGTTAAGACCTACCGTGATGAG CTTTCAGAACTCAAGAAAACACTCAATGTTGAAGTGGAGCAACTTCGATCGGAATTTCAA GAATTGAGGACCACTCTCCACCAGCAGCAAGAGGATGTTACTGCTAGCTTAAGAAACCTG GGGTTGCAGGATGTTTCTGGGGAAGTGAAAGAG…	PREDICTED: Prunus mume CAP-Gly domain-containing linker protein 1 (LOC103322988), mRNA	XM_008224946.2	268/336(80%)	+	397
		vco-miR162a-5p	no found									N
	miR164	vco-miR164a	AUGGAGAAGCAGGGCACGUGU	comp44771_c0	-	-	-	-	-	2.5	828-848	Y	0	93.5764	1.0558e-18	2.23915e-25	down	-	839			1	1		4		0.239582	NA	.\4_T_Plot\BWH\comp44771_c0--839--mtr-miR164a_L+1R-1_1ss21CT_degradome.jpg		comp44771_c0	ACTTTCTACTTCCATGGCTTCTCCTTTTCTCTTTCTTTCTAAGCTGAATTTGAATTTTCT TTTGCAGGGTACCACAAAGTTGTGAAAAAACAGAGCGTCCGGTCCGAACCCATAACGAAT TTCGAAGATTTTAGTGGAATTATTGGCTTATCTGATCAAAAGAGAGGTTCTGAACCGCAG AATTCTGATTGACGGGTTAAAGTGATGGAAGCCTTTTCTGGGGTTGGAACAGAGGATGAT CAGATGGAATTGCCACCCGGTTTTCGATTCCACCCGACGGATGAAGAATTGATTACTCAT TACTTATCAAAGAGAGTTCTCGATAGCGGTTTCACTGCCATAGCTATCGGAGAGGTGGAT TTAAACAAGGTGGAGCCATGGGATTTGCCATGG…	PREDICTED: Jatropha curcas NAC domain-containing protein 100 (LOC105640556), mRNA	XM_012224903.1	816/1143(71%)	+	1278
	miR166	vco-miR166a	no found									N
		vco-miR166b-3p	no found									N
		vco-miR166b-5p	no found									N
		vco-miR166c-3p	no found									N
		vco-miR166c-5p	AAUGUUGUCUGGUUCGAGAUC	comp45686_c0	-	-	-	-	-	4	958-978	Y	145.958	0	5.09e-40	9.35003e-51	up	-	969	2	2			2		0.730071		.\4_T_Plot\BWA\comp45686_c0--969--mdm-MIR166c-p5_degradome.jpg	NA		comp45686_c0	CTCTCTCTCTCACAGATCGCAACAGCGACGACCCAAAACTAAAAAGTTAGAAAAAACCCA ACACAAATTGCTCACTAGATCCTCGAAATCTAAGTTCTATCCCTGTATTTTGACCAAGTG CCGAACCTCAACCGGCTCAATTGCGCCTACTGAGATGAACTGCAACAACTTGAAGAGTTA AGAGCACCCCTTGTGGTGTTTTCACATGGCTAAGCGCCTCTACCAAGTTTGGAAAGGAAG CAATAAATTCCTCCTTGGTGGGAGGTTGATATTTGGGCCAGATGCCCGGTCAATGATTTT CACCCTGTTGCTGATAATTGTTCCAGTTATTGTCTTTTGTGTATGTGTTGCGTGGCATCT TCGGCATCAGTTTTCACCACACAATGCTGGATA…	PREDICTED: Ricinus communis protein S-acyltransferase 8 (LOC8283181), mRNA	XM_015722489.1	968/1235(78%)	+	1718
			AAUGUUGUCUGGUUCGAGAUC	comp51740_c0	-	-	-	-	-	4	1082-1102	Y	0	93.5764	1.0558e-18	2.23915e-25	down	-	1093			1	1		4		0.683466	NA	.\4_T_Plot\BWH\comp51740_c0--1093--mdm-MIR166c-p5_degradome.jpg		comp51740_c0	CACAGAGTGATAGTAGAAAAACGAGAGAGGAAAAGAGAAGAAATCGGGGGCTCTGCTTTT TCGTCGTCGTCGGTTACTATATTGTCATTGCAACCAGAAGAGAGAGAGAGAGAGCCACTA CCAGATGTCGAATAATCTGAGATGAAGAAGAAGAACCTTCTCTCTCTCCACTTCTTCTTC TTCCTCCTCTCTCTCTGCTTAACCTTCTCTCTCTCCATCCAAAATGGGAGACTCTCCGAC GCCGACGCCCACTACATCAAGCAACGGCAGCTCCTCTACTTCAACGCCGACACCGGCGAA CGAGGAGAGACGGTCACCGTCCCTCCCTCTTTCACCTTCCCTAACCCCCGCCTCCGCGCC GCCTACATTGCTCTCCAAGCCCTAAAACAAGCC…	PREDICTED: Pyrus x bretschneideri leucine-rich repeat extensin-like protein 3 (LOC103929433), mRNA	XM_018643038.1	1547/2239(69%)	+	3267
		vco-miR166d-3p	no found									N
		vco-miR166d-5p	no found									N
		vco-miR166e-3p	no found									N
		vco-miR166e-5p	no found									N
		vco-miR166f-5p	no found									N
	miR167	vco-miR167a	no found									N
		vco-miR167b	no found									N
	miR171	vco-miR171a-3p	no found									N
		vco-miR171a-5p	no found									N
		vco-miR171b	AAGGGUGUUGUUCGAUUAA	comp24476_c0	-	-	-	-	-	3	97-115	Y	0	93.5764	1.0558e-18	2.23915e-25	down	-	106			1	1		4		0.626931	NA	.\4_T_Plot\BWH\comp24476_c0--106--ath-MIR171b-p5_2ss3CG18GA_degradome.jpg		comp24476_c0	GGACATCGAAGAACTCAAGGCTGATGTTGGCAAGTTTTCCGGCTCATTTGACATGCCTGG CTTCTTATTGTCCGAGATGAAGTATAAGGATTAGCATCAATCGAACAACATTCTTCAGTG TTATTGTTGTCGTCCCTGTCTTTCTGGTGTTTAAATCATAAAGTTTTCTTCCCAATTATA TCTCATTCAAGTCTACTGGGAAGATATGTACTAATGCTTTTTTTTTTTTTTTTCC	PREDICTED: Pyrus x bretschneideri serine hydroxymethyltransferase 4 (LOC103962557), mRNA	XM_009375273.2	81/93(87%)	+	235
	miR172	vco-miR172a-3p	AGAAUCUUGAUGAUGCUGCAU	comp39072_c0	-	-	-	-	-	3	1224-1244	Y	583.832	748.612	0.23335	0.236179	down	-0.358665	1235	8	8	8	8	0	0	0.0185412	0.0178647	.\4_T_Plot\BWA\comp39072_c0--1235--mtr-miR172b_degradome.jpg	.\4_T_Plot\BWH\comp39072_c0--1235--mtr-miR172b_degradome.jpg		comp39072_c0	AGAAGAAGAAGAAGACGATGATGAAAGAAACGGTGGACGAAAACGGAGCAGTACCACTTC ATTCGGGTTGTCGGATCCTGACCGAGATGATAGTCGGGTTACCCGGCAGTTTTTCCCCAT GGAGGCTCCGGAAGTGGGGGCCACATCCGGCGGCGGTTCGAATTTCCCCAGAGCTCACTG GGTTGGGGTTAAATTCAGCCAGTCGAACCCTCTCGTGGCCACCGGAAGTGGTGACAGCGG CGGCGGTGCTCAGCCGCTAAAGAAGAGCCGCCGTGGCCCGAGGTCTAGAAGCTCTCAGTA CAGAGGCGTTACCTTTTACCGGCGGACTGGCCGGTGGGAGTCACACATATGGGATTGTGG GAAACAAGTTTATCTGGGTGGATTTGATACTGC…	Camellia sinensis transcription factor APETALA2 mRNA, complete cds	JQ398741.1	586/716(82%)	+	1801
		vco-miR172a-5p	GCGGCAUUAUCAAGAUUCAC	gi354715779gbJK665694.1JK665694	-	-	-	-	-	4	65-84	Y	121.632	0	1.2388e-33	1.57318e-42	up	-	75	5	1.66667			2		0.909366		.\4_T_Plot\BWA\gi354715779gbJK665694.1JK665694--75--gra-miR172a_R-1_degradome.jpg	NA		gi354715779gbJK665694.1JK665694	CGATTGGTTCTATGGAATTCTCGCGTCGCTCGGCCTCTGGCAGAAGGAGGCTAAGATCTTGTTCTTGGGC CTTGATAATGCCGGTAAAACGACGTTGCTTCATATGTTGAAAGACGAGAGATTGGTTCAGCACCAGCCAA CGCAGTACCCAACATCGGAAGAGCTGAGTATTGGGAAAATCAAGTTTAAGGCTTTTGATTTGGGTGGTCA TCAGATTGCCCGCAGGGTTTGGAAAGATTACTATGCCAAGGTGGATGCTGTTGTGTACTTGGTGGATGCT TATGACAAGGAGAGATTTGCAGAGTCAAAAAAGGAGCTAGATGCTCTCCTTTCCGACGAGTCCTTGGCTA CCGTTCCTTTTCTAATTCTGGGCAACAAGATTGACATCCCCTAT…	PREDICTED: Vitis vinifera GTP-binding protein SAR1A-like (LOC100240934), misc_RNA	XR_787423.2	495/573(86%)	+	694
			GCGGCAUUAUCAAGAUUCAC	gi354715964gbJK665879.1JK665879	-	-	-	-	-	4	65-84	Y	121.632	0	1.2388e-33	1.57318e-42	up	-	75	5	1.66667			2		0.909366		.\4_T_Plot\BWA\gi354715964gbJK665879.1JK665879--75--gra-miR172a_R-1_degradome.jpg	NA		gi354715964gbJK665879.1JK665879	CGATTGGTTCTATGGAATTCTCGCGTCGCTCGGCCTCTGGCAGAAGGAGGCTAAGATCTTGTTCTTGGGC CTTGATAATGCCGGTAAAACGACGTTGCTTCATATGTTGAAAGACGAGAGATTGGTTCAGCACCAGCCAA CGCAGTACCCAACATCGGAAGAGCTGAGTATTGGGAAAATCAAGTTTAAGGCTTTTGATTTGGGTGGTCA TCAGATTGCCCGCAGGGTTTGGAAAGATTACTATGCCAAGGTGGATGCTGTTGTGTACTTGGTGGATGCT TATGACAAGGAGAGATTTGCAGAGTCAAAAAAGGAGCTAGATGCTCTCCTTTCCGACGAGTCCTTGGCTA CCGTTCCTTTTCTAATTCTGGGCAACAAGATTGACATCCCCTAT…	PREDICTED: Vitis vinifera GTP-binding protein SAR1A-like (LOC100240934), misc_RNA	XR_787423.2	495/573(86%)	+	659
	miR319	vco-miR319a	no found									N
		vco-miR319b	UUGGACUGAAGGGAGCUCCC	comp31774_c0	-	-	-	-	-	4	299-317	Y	72.979	0	7.8333e-21	9.75055e-26	up	-	308	1	1			4		0.588437		.\4_T_Plot\BWA\comp31774_c0--308--mtr-miR319a-3p_degradome.jpg	NA		comp31774_c0	CAAAAGCACTGAAGAAACTGAAGCGTGGTTTATTGAATCCTTTGAGGAATGGCGGAAGGC CAAACACCTAAGCAACTTTGTTTTACTTGGACATTCTTTTGGAGGTTATATTGCAGCTAG ATATGCTCTCAAGCATCCGGAGCACATAAAACACTTGGTTTTAGTGGGGAGTGCTGGGTT TTCATCCGAGACGGATGCTAGGTATGAGCCACTAATTCGTTTCAGAGCAACTTGGAAAGG AGCTGTATTGAGTCAGTTATGGGAATCTAATTTTACTCCTCAGAAGATTATTAGAGGTGC GGGCCCCTTCGGTCCAGATCTGGTCCAGAAGTATACCTCTGCTAGGTTTGGTGCATATGC AGAGGGGGAAGTTTTGAGCAATGAAGAGACCAG…	PREDICTED: Vitis vinifera 1-acylglycerol-3-phosphate O-acyltransferase (LOC100267776), mRNA	XM_002280619.4	596/754(79%)	+	940
			UUGGACUGAAGGGAGCUCCC	comp36266_c0	-	-	-	-	-	3.5	583-602	Y	72.979	0	7.8333e-21	9.75055e-26	up	-	593	1	1			4		0.155578		.\4_T_Plot\BWA\comp36266_c0--593--mtr-miR319a-3p_degradome.jpg	NA		comp36266_c0	CCTCAGCAGCAGCAGCAGCAGCAGCATGTTTCTTTGTCGAAATCGGCTTGCAGTAGCAAT TCGGAGACGAGTAAGGGGTCTGGGTTATCGCTAACGCGGTCTGAAAATCGTGTAAAAGCA CGGGAAAGGGCAAGGGAGAGGAGGGCGGAGAAAGAGAAGGAGAAAGAGAGTGAAACTACT CGGGCATCAAATCGGCCTAATGTGAATCACATTTCCCAGAGTTCTTTCACTGAACTTCTT ACTGGTGGGATTAACAATGTGAATAATAGCAGCAGCAACAACGGCGGTAGTCCGAATGGA TCAGGTCAACAGTACCAGAAGACGCGGCATTGGTCTTCCTCGCCGGGTCCGATGGACTAC TTCTCGTCGGGGCTTCTCTCTCCTTCCACGTCA…	Camellia sinensis TCP transcription factor mRNA, complete cds	JN561076.1	677/970(70%)	+	1148
		vco-miR319c	no found									N
	miR390	vco-miR390a-3p	CGCUAUCCAUCCUGAGUUUCA	comp49849_c0	-	-	-	-	-	4	852-872	Y	72.979	0	7.8333e-21	9.75055e-26	up	-	863	1	1			4		0.522804		.\4_T_Plot\BWA\comp49849_c0--863--gma-miR390a-3p_R+1_degradome.jpg	NA		comp49849_c0	TCTCTCTCTCTCTCTCTCTCCAACGCCAAACATACGAGCCAACGCGGAGACCTCCCTCCA TCGCCCATTTTGCCCTTGACCATATCTTCTCCCTATCTCCAACTTCAACGATGTCTCACA TTTCTGATATTTAACTCCACCAATTCTTTACCATAAACTACCAACACCCATATCAATTCT TCTTTCCAATTCTTTAATTTCTTCTTCTCAATCCATTCAGGGTTGACCAATTCTATCAAT TTATTTTTTATTTTTGTTGTCAAATATGGCAATTGCTTATCCTCATTTTATCGCCTCCGA CAAACCACCAGTAAATCCACCTCTAATGGCACCCCTATACTCGTCGCCGCCGCAGGTGAT TCTTACCCAAGACGAACTCAAGAAAATCGCCGC…	PREDICTED: Daucus carota subsp. sativus probable ribose-5-phosphate isomerase 2 (LOC108197286), mRNA	XM_017364864.1	563/714(79%)	+	1243
		vco-miR390a-5p	no found									N
		vco-miR390b-3p	no found									N
		vco-miR390b-5p	no found									N
	miR393	vco-miR393a-3p	no found									N
		vco-miR393a-5p	UCCAAAGGGAUCGCAUUGAU	comp48356_c0	-	-	-	-	-	1	2177-2196	Y	8246.62	4865.98	0	0	up	0.761074	2187	113	113	52	52	0	0	0.00673551	0.00648832	.\4_T_Plot\BWA\comp48356_c0--2187--mtr-miR393a_R-1_degradome.jpg	.\4_T_Plot\BWH\comp48356_c0--2187--mtr-miR393a_R-1_degradome.jpg		comp48356_c0	GAGAGAGAGAGGAGAGGAAAAGAGGAGACTATGGTTTGGGGTTTGGTTTCTCTCTCTTCG ATGATCACTCGAGAGTTTCTTCCCCTTTTCGATCTTGGTCAGATTTACTACAAGTGGGAA ATTAGATTCTCAGATCTATGAAAATCCCTTATCTACTACTCTGTTTGTTTTCTTCTCTGT TACTCTAATCATCACTTTTTGATTTCAAGATGATAACTTCCCGACAAATTTCTACTACTG TTTTTCTTATCCAATAACTTTTTCTCTTTCTGTTTACTCGATTAAATCAGATTTCTTCCT CTCTTTTTTCTCCATTTCTATTTTTCTTTTCAGATCTACCTAATCTGAGAGACTAGGTTG TGTACGATTTCTTTCATTTTCCACTTATCCTTG…	PREDICTED: Vitis vinifera protein AUXIN SIGNALING F-BOX 2 (LOC100263524), mRNA	XM_019225111.1	740/948(78%)	+	1645
		vco-miR393b-3p	no found									N
		vco-miR393b-5p	UCCAAAGGGAUCGCAUUGAU	comp116543_c0	-	-	-	-	-	1.5	1207-1226	Y	1240.64	2432.99	3.289e-46	3.26171e-47	down	-0.971642	1217	17	17	26	26	0	0	0.00621901	0.00599072	.\4_T_Plot\BWA\comp116543_c0--1217--mtr-miR393a_R-1_degradome.jpg	.\4_T_Plot\BWH\comp116543_c0--1217--mtr-miR393a_R-1_degradome.jpg		comp116543_c0	CCCTTTGCTTGAGGAGATAAGGCTCAAGCGTATGGTTGTTAGTGATGACGCCTTGGAGTT GATTTCAAGGTCGTTTAAGAATTTTAAGGTTCTTGCTATGAGTTCTTGTGAGGGGTTTTC TACCGATGGGCTGGCCGCCATTGCTTCTAACTGCAAAAATCTCAGAGAGCTGGATTTGCA GGAGTGCGATGTGGATGATCAGAGTGGGCATTGGTTCTGCCATTTTCCTGATACCTTCAC ATCACTGGTGTCACTTAACATTGCTTGTATAGAGTCCGATGTGAGTTTGCCTGCCCTGGA GCGCCTAGTGGCTAGGTGTCCTAACTTGAGGAGTCTTCGTCTCAACCGTGCTGTGCCCCT TGAGAAGCTTCCTAATTTACTCTGTCGTGCCCC…	PREDICTED: Ricinus communis protein TRANSPORT INHIBITOR RESPONSE 1 (LOC8287179), mRNA	XM_002520635.2	1309/1737(75%)	+	1739
	miR394	vco-miR394a-5p	no found									N
	miR395	vco-miR395a	CUGAAGUGUUUGGGGGAACUC	comp37266_c0	-	-	-	-	-	1.5	434-454	Y	291.916	1122.92	1.2175e-78	7.62465e-85	down	-1.94363	445	4	4	12	12	1	0	0.00500045	0.00599072	.\4_T_Plot\BWA\comp37266_c0--445--vvi-miR395a_degradome.jpg	.\4_T_Plot\BWH\comp37266_c0--445--vvi-miR395a_degradome.jpg		comp37266_c0	CTTTCCTGCGTCTTCCCAAATCTTTTATTCCCTAATTACCCTCGTCTCCCCTCCCTCCTC CTTCCCATTATAATCAGAGAACTCTCTAAAACCTGATGCAGACCTTAAACAGTCTCCACC TCCAATGGCGTTTCTCCTCAAAATCACAACTCCATCTCTCTCCTATTCCAAACCCCACAA AACCCGTTTCATCCCTCCCGCCAAACTGCCCATCTCTCTCAAACCCCCTAAAAGGACCCG AATCTCATGCGGGTTAATCGACCCAGATGGTGGAAAACTCGTCTCACTCTTCGTCGATTC CTCCCAAAAGGAATTGAAAAAGAGACAAGCCCTGTCTTTGCCTCGAATCGGGCTGACCCG GATCGATCTCGAGTGGGTCCACGTGCTCAGTGA…	Camellia sinensis ATP sulfurylase (APS2) mRNA, complete cds	EF218619.1	773/952(81%)	+	1075
	miR396	vco-miR396a-3p	GUUCAAGAAAUCUGUGGGAGA	comp38897_c0	-	-	-	-	-	2	512-532	Y	0	93.5764	1.0558e-18	2.23915e-25	down	-	523			1	1		4		0.260126	NA	.\4_T_Plot\BWH\comp38897_c0--523--mtr-miR396a-3p_2ss2CT11GT_degradome.jpg		comp38897_c0	GAGAGAAGAAGAAGAAGAAGAGAAGAAAAGAAGAAGAAACACAAGAAGGAATCAGGAGAT GAAGAAGGGCGCTTTAGGCCCTGCCCTCAAGCTCTCCCTCCCTCCTTCCGATGAAGTCGC TTTCAAACAATTCCTGACTGAATCAGGAACTTTTATGGACGGAGATCTATTGGTGAATAG AGACGGAGTTCGAATTGTGTCGCAGAGCGAAATCGAAACTCCACCACTTATACAGCCATC AGACAACCAGATAAGCTTAGCTGACTTTGATGCATGTAAAGTCATTGGAAAGGGGAATGG CGGAATTGTGCGACTGGTGCAACACAAATGGACTGGGCAGTTTTTTGCTTTGAAGATGAT CCAAATGAATATTGAAGAGTCTGCTAGGAAGCA…	PREDICTED: Juglans regia mitogen-activated protein kinase kinase 2 (LOC109008993), mRNA	XM_018989318.1	858/1059(81%)	+	1515
			GUUCAAGAAAUCUGUGGGAGA	comp46040_c0	-	-	-	-	-	4	16-37	Y	145.958	93.5764	1.452e-06	1.89142e-06	up	0.641335	27	2	2	1	1	2	4	0.353726	0.318488	.\4_T_Plot\BWA\comp46040_c0--27--mtr-miR396a-3p_2ss2CT11GT_degradome.jpg	.\4_T_Plot\BWH\comp46040_c0--27--mtr-miR396a-3p_2ss2CT11GT_degradome.jpg		comp46040_c0	TCTTCTCTCTCTCTCTCTCTCTCAGATTTCTTCGAATCTCTGTGGCTCGCAATCTTTGAA CTCGATATTGTCTTGTTAATCTGAATTGGAAGTTTGAAGAATTGAAGGGTATTGCTGGGG CCTGTGATTAAAGGGGTTAGAGGGGTTGTACAGAATGGCGTGTAGGGGTTTTTGGGAATG CATATTGAAGATTTTGAACCTTTTGATGACTCTTGCGGGTCTGGCAATTGTGGGGTATGG GATCTACTTGTTTGTGGAGTATGAGAAGTCGTCTTCCACTGTTTCTACTGCCTCACCAAC AGGTGATGCTATGATACACCTTGGTCGGCCGATGCTCATGGCTGTCCCTCTGTCAAGCAG CTTTTTGGATGACATTCCCAAAGCTTGGTTCAT…	PREDICTED: Juglans regia tobamovirus multiplication protein 2A-like (LOC108982940), transcript variant X2, mRNA	XM_018954424.1	649/860(75%)	+	1118
		vco-miR396a-5p	UUCCACAGCUUUCUUGAACUU	comp44163_c0	-	-	-	-	-	4	826-847	Y	0	1122.92	0	1e-296	down	-	837			12	12		0		0.0445437	NA	.\4_T_Plot\BWH\comp44163_c0--837--mtr-miR396a-5p_degradome.jpg		comp44163_c0	TCCTCTCTCTCTCTCTCTCTCACTGACTGATGAACTCATGCTCTGCGGAGCTCTATAGAT TAGTGGGAACAAAAAGATGGATTTTGGGGAAGTGGGTATGGATGGAATAGTGGGACCAAA GGGAAGTAATGGATCTGGGTTTCTTAAAAAGGGGAGATCTGGGTCTGGTGAAGAAGACTG GAGGGGATCATCCAAATTAGCCAAAACTGATGGTGATTCTGATTCCCAGAACGCAATGCT GTACCAACAGGGGACGAATCAGTTGCTTAGATCTAATTCTCTGCTCTCTGTTGATAATGG CGGCCAACAAGAGACCATGCTCAGCTTCTCTTCCCCCAGATCACAAGTTACCACTTTTCT TGGTAAAAATGGAGGTGGAGCAGAAAGGAGCAC…	PREDICTED: Vitis vinifera growth-regulating factor 1 (LOC100853530), mRNA	XM_003635328.3	1200/1719(70%)	+	1990
			UUCCACAGCUUUCUUGAACUU	comp50104_c0	-	-	-	-	-	4	431-451	Y	0	187.153	8.7169e-36	7.21162e-50	down	-	442			2	2		2		0.927852	NA	.\4_T_Plot\BWH\comp50104_c0--442--mtr-miR396a-5p_degradome.jpg		comp50104_c0	CCTAACCCTAACCAAAATTGGACAACAAAACCCACTCTCACTCTAGATTTTCTCTCTCTC TGTACGGTCGATGCGCCGCCTGACACCACCCAGATCCTCCGCTCACCTCCTCCATCAGAG CCACACTGAGGATTGTTCGATCCTTGTTAAATGCTCTGTTCCTCTCTCTCCTCATCAGTC TCTCCCTATTTCATGTCTACCATCGACGACGCCTCCCTCTGCGCAACTAGGCGGCCTCCT CAAACCGTAGTTTTTCATTCCTTTTCTATACAACACTCTCCGTCTCAATTTCAACGGCGA CAATCTACGCTCATTTCAAGGCCTTTTTGTTCGCGTGTTCTGTTATCTGCCCATCATGAG CGGTTCTAAGGTATTATTATTTGGGTCTTTCAC…	PREDICTED: Juglans regia ubiquitin carboxyl-terminal hydrolase 24 (LOC108988655), transcript variant X2, mRNA	XM_018961987.1	875/1105(79%)	+	2265
			UUCCACAGCUUUCUUGAACUU	comp33755_c0	-	-	-	-	-	3.5	454-474	Y	0	187.153	8.7169e-36	7.21162e-50	down	-	465			2	2		2		0.500113	NA	.\4_T_Plot\BWH\comp33755_c0--465--mtr-miR396a-5p_degradome.jpg		comp33755_c0	AAAGGAGAAGCCGTTACTTGGCTCCTCGCCCGTAAACCCTAAGAGCAGAGTTTGGAAGGG ACGGCCATGGAGCATGGTGGATCTTGGAACCTGCTCGATCAAGCAATAGGACCTCTCATC GAAGACCCTTATGCGAGTCGGAGCGGCGGCTCAGTGGTGCTCATCGAGGACTGCGTCGAG ACCAGCGGAGCCTTCGTGCTTCACCACCTTATCAAGCGCTCTATCTCCCCACTTCCTCCT CACTCCTCCCCCGTCCTCCTCATCTTGGTCTCCTTTGCTCATTCTTTCTCCCACTACGAT CGCATTCTACGTAAAATGGGTTGCAATGTAGTTGTACAAAGGGATAACAAAAGGTTCATT TTCCTCGATATGCGTAAATTGGAGTGTCCAGAG…	PREDICTED: Prunus mume elongator complex protein 6 (LOC103332427), mRNA	XM_008235167.1	527/726(73%)	+	1007
			UUCCACAGCUUUCUUGAACUU	comp41109_c0	-	-	-	-	-	4	224-244	Y	1240.64	1497.22	0.89492	0.908016	down	-0.271202	235	17	17	16	16	2	2	0.941425	0.927852	.\4_T_Plot\BWA\comp41109_c0--235--mtr-miR396a-5p_degradome.jpg	.\4_T_Plot\BWH\comp41109_c0--235--mtr-miR396a-5p_degradome.jpg		comp41109_c0	TACACATTCTCTCTCTACATCTCCCCACCCCTAAAAACCCTATTATCACAGTTTGGTGGT TTGATTTACTAACAAAGATCTCATCAAACTAGTCCTCCAGCTCTTGTGTTATTCAACATA TGACCCTCTCCGTATTCTTCCACAGCTTTCTTGAACTGAATCCGATCCCTTATGACGTCT CGCCGGTGAACATTCCGGTGAAAATTCGGTATCGAAAAGAGTGCAGTTCAATAAAGCTGT GGGAAGATACGGATAGGGTCAGAACTCAGAAGTAAATTCGGGATCGGATTCGATTACTGC TGTTTGCATGCATGTAATCTGCATATGAACATGGATACCTACAAAGAACTGAGAGATAGG ATCGATGCCAGCAGAGGTGATGATGTACATTTA…	PREDICTED: Nelumbo nucifera uncharacterized LOC104586130 (LOC104586130), ncRNA	XR_733410.2	43/46(93%)	+	598
		vco-miR396b-3p	GUUCAAUAAAGCUGUGGGAAG	comp43217_c0	-	-	-	-	-	4	1162-1182	Y	364.895	0	0	7.45839e-126	up	-	1173	5	5			2		0.353726		.\4_T_Plot\BWA\comp43217_c0--1173--mtr-miR396b-3p_degradome.jpg	NA		comp43217_c0	ATAGAGTTCAAGTGCTCGTCTTTATTCGTTGAGGAGAATCATCCACGCACCAGTCGTTGG ATTGGGGGCATTTATCCACATTGTGAAATTCTTGACGTAGGATTTCAATCGGTGCTCTGT TTTCTACATCAGTGACATGCAGTCACTCGAAGTGAAAGCAAATGCTGCTTGGTGTCAGAT GATGATTGCGCAAGTATATATGGCTATTGGTACTGAAATGTTCGAATGAGAGAGGCTGCC GCTGCGACGGAATATCTGGATTAGGTCTCATGGCTCAGCAATCGTCTCTTCTTCATCGTT TGCTAACTCTGTTGGACACTGGTTCAACCCAAGTAACAAGATTCACAGCTGCTCGGCAGA TAGGGGATATTGCGAAATCACACCCACAGGAAC…	PREDICTED: Vitis vinifera TATA-binding protein-associated factor BTAF1 (LOC100247209), transcript variant X3, mRNA	XM_002275249.4	4886/6206(79%)	+	6890
		vco-miR396b-5p	UUCCACAGCUUUCUUGAACU	comp44163_c0	-	-	-	-	-	3	827-847	Y	0	1122.92	0	1e-296	down	-	837			12	12		0		0.0222808	NA	.\4_T_Plot\BWH\comp44163_c0--837--mtr-miR396b-5p_R-1_degradome.jpg		comp44163_c0	TCCTCTCTCTCTCTCTCTCTCACTGACTGATGAACTCATGCTCTGCGGAGCTCTATAGAT TAGTGGGAACAAAAAGATGGATTTTGGGGAAGTGGGTATGGATGGAATAGTGGGACCAAA GGGAAGTAATGGATCTGGGTTTCTTAAAAAGGGGAGATCTGGGTCTGGTGAAGAAGACTG GAGGGGATCATCCAAATTAGCCAAAACTGATGGTGATTCTGATTCCCAGAACGCAATGCT GTACCAACAGGGGACGAATCAGTTGCTTAGATCTAATTCTCTGCTCTCTGTTGATAATGG CGGCCAACAAGAGACCATGCTCAGCTTCTCTTCCCCCAGATCACAAGTTACCACTTTTCT TGGTAAAAATGGAGGTGGAGCAGAAAGGAGCAC…	PREDICTED: Vitis vinifera growth-regulating factor 1 (LOC100853530), mRNA	XM_003635328.3	1200/1719(70%)	+	1990
			UUCCACAGCUUUCUUGAACU	comp33755_c0	-	-	-	-	-	3.5	455-474	Y	0	187.153	8.7169e-36	7.21162e-50	down	-	465			2	2		2		0.842605	NA	.\4_T_Plot\BWH\comp33755_c0--465--mtr-miR396b-5p_R-1_degradome.jpg		comp33755_c0	AAAGGAGAAGCCGTTACTTGGCTCCTCGCCCGTAAACCCTAAGAGCAGAGTTTGGAAGGG ACGGCCATGGAGCATGGTGGATCTTGGAACCTGCTCGATCAAGCAATAGGACCTCTCATC GAAGACCCTTATGCGAGTCGGAGCGGCGGCTCAGTGGTGCTCATCGAGGACTGCGTCGAG ACCAGCGGAGCCTTCGTGCTTCACCACCTTATCAAGCGCTCTATCTCCCCACTTCCTCCT CACTCCTCCCCCGTCCTCCTCATCTTGGTCTCCTTTGCTCATTCTTTCTCCCACTACGAT CGCATTCTACGTAAAATGGGTTGCAATGTAGTTGTACAAAGGGATAACAAAAGGTTCATT TTCCTCGATATGCGTAAATTGGAGTGTCCAGAG…	PREDICTED: Prunus mume elongator complex protein 6 (LOC103332427), mRNA	XM_008235167.1	527/726(73%)	+	1007
			UUCCACAGCUUUCUUGAACU	comp50104_c0	-	-	-	-	-	4	432-451	Y	0	187.153	8.7169e-36	7.21162e-50	down	-	442			2	2		2		0.999624	NA	.\4_T_Plot\BWH\comp50104_c0--442--mtr-miR396b-5p_R-1_degradome.jpg		comp50104_c0	CCTAACCCTAACCAAAATTGGACAACAAAACCCACTCTCACTCTAGATTTTCTCTCTCTC TGTACGGTCGATGCGCCGCCTGACACCACCCAGATCCTCCGCTCACCTCCTCCATCAGAG CCACACTGAGGATTGTTCGATCCTTGTTAAATGCTCTGTTCCTCTCTCTCCTCATCAGTC TCTCCCTATTTCATGTCTACCATCGACGACGCCTCCCTCTGCGCAACTAGGCGGCCTCCT CAAACCGTAGTTTTTCATTCCTTTTCTATACAACACTCTCCGTCTCAATTTCAACGGCGA CAATCTACGCTCATTTCAAGGCCTTTTTGTTCGCGTGTTCTGTTATCTGCCCATCATGAG CGGTTCTAAGGTATTATTATTTGGGTCTTTCAC…	PREDICTED: Juglans regia ubiquitin carboxyl-terminal hydrolase 24 (LOC108988655), transcript variant X2, mRNA	XM_018961987.1	875/1105(79%)	+	2265
			UUCCACAGCUUUCUUGAACU	comp48295_c0	-	-	-	-	-	4	225-244	Y	72.979	280.729	6.962e-21	2.38203e-22	down	-1.94363	235	1	1	3	3	4	2	0.996882	0.999624	.\4_T_Plot\BWA\comp48295_c0--235--mtr-miR396b-5p_R-1_degradome.jpg	.\4_T_Plot\BWH\comp48295_c0--235--mtr-miR396b-5p_R-1_degradome.jpg		comp48295_c0	ACCGCATTCCCTTCTACAAAACCCAATTGAACTTCACAATCACGTTTCCATTTTCTGGGT AGTCTTTGATTGATCTTGATTTTGCAGGGTTTTGATGGGTTCTGATCTTAAACTGTTGTT ATAGCGAGAAAAATTACAGATACAGCGAGGAAAAAACAAGGAGAGAGAAGAAGAGGAGAA AGAGAGAGAGAAGATGGCAGAGAAGCCTGAAGTTCTGGAGGCTGTGTTGAAGGAAGCTGT GGATTTGGAAAACATACCCATTGAGGAAGTTTTTGAGAATCTGAGATGTAGCAAAGAAGG TTTATCCGCTGAGTCTGCTCAGCAAAGGCTAGAGCTATTTGGCTATAACAAACTTGAGGA GAAGAAGGAGAGTAAATTCTTGAAGTTTTTGGG…	PREDICTED: Vitis vinifera HA11 H(+)-ATPase 11-like (LOC100241576), mRNA	XM_002270308.4	2463/2897(85%)	+	3368
			UUCCACAGCUUUCUUGAACU	gi354708754gbJK658169.1JK658169	cell division protein FtsZ	GO:0009570(chloroplast stroma);GO:0009535(chloroplast thylakoid membrane);GO:0043234(protein complex);GO:0005525(GTP binding);GO:0003924(GTPase activity);GO:0043621(protein self-association);GO:0010020(chloroplast fission);GO:0051258(protein polymerization)	ko04112(Cell cycle - Caulobacter)	-	FTZ21	4	608-628	Y	0	93.5764	1.0558e-18	2.23915e-25	down	-	619			1	1		4		0.999434	NA	.\4_T_Plot\BWH\gi354708754gbJK658169.1JK658169--619--mtr-miR396b-5p_R-1_degradome.jpg		gi354708754gbJK658169.1JK658169	CCTTCTTGACCCTCTTTTGAATGGCCTATCTTCTTCCTCAGTTACTGCTGACGAGATGCTTGGAGGGTCT CTGATAGTGTTCCCTTTGTTTCTTCGGCTCCGCAGGTAGGGGAAGAATGATTGGTGACTACACTGCAGAA AAAAAAGGCATTCTGGTTTCGTTATTCTTTACTGAGTAGAAATTTTGGGAATTCAGCTTTGCCTCATCGA TATGGTGACTTGCATACATTGTTCCTTTTTGCCCTCTGAGACACAAAATCCATCAGCAGTATTTTCCATT CCGAGAAGGAGGTTTGTAAATGAAAGTGGTAGGAGTAGAGCTTGCCAAGATAAAATTTCTATTTTATCAA ACATTAAATTTACGACGAATTCTCACAGAGTTGGCCCAATTCGT…	PREDICTED: Theobroma cacao cell division protein FtsZ homolog 2-2, chloroplastic (LOC18598231), mRNA	XM_018121777.1	222/285(78%)	+	715
			UUCCACAGCUUUCUUGAACU	gi354705083gbJK655226.1JK655226	neutral ceramidase	GO:0005783(endoplasmic reticulum);GO:0005576(extracellular region);GO:0005794(Golgi apparatus);GO:0017040(ceramidase activity)	ko00600(Sphingolipid metabolism)	[T] Signal transduction mechanisms	NCASE	3.5	556-575	Y	145.958	46.7882	2.996e-17	1.73897e-17	up	1.64134	566	4	2	1	0.5	2	4	0.864064	0.826725	.\4_T_Plot\BWA\gi354705083gbJK655226.1JK655226--566--mtr-miR396b-5p_R-1_degradome.jpg	.\4_T_Plot\BWH\gi354705083gbJK655226.1JK655226--566--mtr-miR396b-5p_R-1_degradome.jpg		gi354705083gbJK655226.1JK655226	TTCCGCTTCTAAAGTTTGTGGATGATGAGTGGGGACCAGTTGGTAGCTTTAATTGGTTTGCAACTCATGG AACTTCTATGAGCCGTACGAACTCCTTGATAAGTGGGGACAATAAAGGAGCTGCTGCACGATTTATGGAA GACTGGTTCAATGAGAACGGCATTCAAAATGCAAATTCTGATAACTCTGAAGCAGACGAAATTCCTCGCA GAATATCAAACATTATTTCTGTTGCTCGGAAAAATCACCACGAGTTGCTAGAACTTGCTGCTTCTTTCCA ATCGTCTCCCGGTAAACGAGCCACCAGGCTTATGAGTGTTGCAAGACGTGTTAGAAGTGCTCTCAGGCAG GCTGATAAGCCTACATTTGTGTCTGCATTTTGTCAGTCAAACTG…	PREDICTED: Vitis vinifera neutral ceramidase-like (LOC100255395), transcript variant X2, mRNA	XM_010652653.1	557/686(81%)	+	692
			UUCCACAGCUUUCUUGAACU	comp49633_c0	-	-	-	-	-	3.5	1573-1592	Y	145.958	46.7882	2.996e-17	1.73897e-17	up	1.64134	1583	4	2	1	0.5	2	4	0.864064	0.826725	.\4_T_Plot\BWA\comp49633_c0--1583--mtr-miR396b-5p_R-1_degradome.jpg	.\4_T_Plot\BWH\comp49633_c0--1583--mtr-miR396b-5p_R-1_degradome.jpg		comp49633_c0	CGATGACCCCAAAGATCAATTTGGATAATCTTGACCTCACCCATCAATAACACCCCGCCA GAGCGGAGTTCCGAAAGAGTATAAAACGGACAATCCCCACGTACCACAGCGGGCCCACGG ACCAGATACGAGCTACCAGTCTTCGATCCTACGCTGCTGTTTTTCTTCTCTCCCACCTCC CTCACTGACCGTCGTATTTGGGCGCTCTCTCCCTTCTCAAAACCCTCTCTCTCTCTCTGC TTGCTCCGGAAATGAATTGATTAGCAGACACGGTCGAAGCGTCCTTGTTCAGATTCCATA TCATGATCTAATTTGTATCGGTAATACGGTTTTTAAGGAAAATAGGAACCAACTGGTGGA CAGTGATGGAGGGTTTTCCTGCTCAGAAGCTCA…	PREDICTED: Vitis vinifera neutral ceramidase-like (LOC100255395), transcript variant X2, mRNA	XM_010652653.1	1874/2309(81%)	+	2948
			UUCCACAGCUUUCUUGAACU	gi354704130gbJK653834.1JK653834	peptidylprolyl isomerase	GO:0005737(cytoplasm);GO:0042277(peptide binding);GO:0003755(peptidyl-prolyl cis-trans isomerase activity);GO:0006457(protein folding)	-	[O] Posttranslational modification, protein turnover, chaperones	CYPH	4	420-439	Y	10.4256	80.2084	8.6148e-11	2.94226e-12	down	-2.94363	430	1	0.142857	6	0.857143	4	2	0.996882	0.999624	.\4_T_Plot\BWA\gi354704130gbJK653834.1JK653834--430--mtr-miR396b-5p_R-1_degradome.jpg	.\4_T_Plot\BWH\gi354704130gbJK653834.1JK653834--430--mtr-miR396b-5p_R-1_degradome.jpg		gi354704130gbJK653834.1JK653834	TTCGAAGAGAGAGAGAATGGCAAACCCTAAGGTTTTCTTCGACATGACCGTCGGCGGCGCACCGTGTGGC CGGATCGTGATGGAGCTTTACGCCGACACCACCCCGCGAACGGCGGAGAATTTCCGGGCACTCTGCACCG GCGAGAAAGGCGTCGGAAAAAGCGGCAAGCCGTTGCACTTCAAGGGCTCCAACTTCCACCGCGTGATTCC AGGGTTCATGTGCCAGGGCGGCGACTTCACCGCCGGAAACGGCACCGGCGGCGAGTCGATCTACGGATCG AAGTTTCCCGACGAGAACTTCGAGAAGAAGCACACCGGCGCCGGAATACTGTCGATGGCGAATGCTGGGC CGAACACCAACGGATCGCAGTTTTTCGTCTGTACGGCTAAGACC…	PREDICTED: Brassica oleracea var. oleracea peptidyl-prolyl cis-trans isomerase CYP18-4 (LOC106341430), mRNA	XM_013780201.1	418/515(81%)	+	715
			UUCCACAGCUUUCUUGAACU	gi354700909gbJK651211.1JK651211	peptidylprolyl isomerase	GO:0005737(cytoplasm);GO:0042277(peptide binding);GO:0003755(peptidyl-prolyl cis-trans isomerase activity);GO:0006457(protein folding)	-	[O] Posttranslational modification, protein turnover, chaperones	CYPH	4	517-536	Y	10.4256	80.2084	8.6148e-11	2.94226e-12	down	-2.94363	527	1	0.142857	6	0.857143	4	2	0.996882	0.999624	.\4_T_Plot\BWA\gi354700909gbJK651211.1JK651211--527--mtr-miR396b-5p_R-1_degradome.jpg	.\4_T_Plot\BWH\gi354700909gbJK651211.1JK651211--527--mtr-miR396b-5p_R-1_degradome.jpg		gi354700909gbJK651211.1JK651211	TTCGAGATAATAGGGATATATAGAGAGAGAGGGAGAGAGAGAGAGAGAGAGAGAGAGAGAGAGAGAGAGAGAGAGAGAGAGTGAGAGAGAGAGAGAGAGTGAAGAGAGAGAGAATGGCAAACCCTAAGGTTTTCTTCGACATGACCGTCGGCGGCGCACCGTGTGGCCGGATCGTGATGGAGCTTTACGCCGACACCACCCCGCGAACGGCGGAGAATTTCCGGGCACTCTGCACCGGCGAGAAAGGCGTCGGAAAAAGCGGCAAGCCGTTGCACTTCAAGGGCTCCAACTTCCACCGCGTGATTCCAGGGTTCATGTGCCAGGGCGGCGACTTCACCGCCGGAAACGGCACCGGCGGCGAGTCGATCTACGGATCGAAGTTTCCCGACGAGAACTTCG…	PREDICTED: Erythranthe guttatus peptidyl-prolyl cis-trans isomerase 1 (LOC105957738), mRNA	XM_012981698.1	426/519(82%)	+	730
			UUCCACAGCUUUCUUGAACU	gi354709204gbJK661067.1JK661067	peptidylprolyl isomerase	GO:0005737(cytoplasm);GO:0042277(peptide binding);GO:0003755(peptidyl-prolyl cis-trans isomerase activity);GO:0006457(protein folding)	-	[O] Posttranslational modification, protein turnover, chaperones	CYPH	4	433-452	Y	10.4256	80.2084	8.6148e-11	2.94226e-12	down	-2.94363	443	1	0.142857	6	0.857143	4	2	0.996882	0.999624	.\4_T_Plot\BWA\gi354709204gbJK661067.1JK661067--443--mtr-miR396b-5p_R-1_degradome.jpg	.\4_T_Plot\BWH\gi354709204gbJK661067.1JK661067--443--mtr-miR396b-5p_R-1_degradome.jpg		gi354709204gbJK661067.1JK661067	CTTTTTGTTTGAGAGAGTGAAGAGAGAGAATGGCAAACCCTAAGGTTTTCTTCGACATGACCGTCGGCGG CGCACCGTGCGGGCGGATCGTGATGGAGCTCTACGCCGACACCACACCGCGAACGGCGGAGAATTTCCGG GCACTCTGCACCGGCGAGAAAGGCGTCGGAAAAAGCGGCAAGCCGTTGCACTTCAAGGGCTCCAACTTCC ACCGCGTGATCCCAGGGTTCATGTGCCAGGGCGGCGACTTCACCGCCGGAAACGGCACCGGCGGCGAGTC GATCTACGGATCGAAGTTTCCCGACGAGAACTTCGAGAAGAAGCACACCGGCGCCGGAATACTGTCGATG GCGAATGCTGGACCGAACACCAACGGATCGCAGTTTTTCGTCTG…	PREDICTED: Erythranthe guttatus peptidyl-prolyl cis-trans isomerase 1 (LOC105957738), mRNA	XM_012981698.1	427/519(82%)	+	670
			UUCCACAGCUUUCUUGAACU	gi354706534gbJK656677.1JK656677	peptidylprolyl isomerase	GO:0005737(cytoplasm);GO:0042277(peptide binding);GO:0003755(peptidyl-prolyl cis-trans isomerase activity);GO:0006457(protein folding)	-	[O] Posttranslational modification, protein turnover, chaperones	CYPH	4	486-505	Y	10.4256	80.2084	8.6148e-11	2.94226e-12	down	-2.94363	496	1	0.142857	6	0.857143	4	2	0.996882	0.999624	.\4_T_Plot\BWA\gi354706534gbJK656677.1JK656677--496--mtr-miR396b-5p_R-1_degradome.jpg	.\4_T_Plot\BWH\gi354706534gbJK656677.1JK656677--496--mtr-miR396b-5p_R-1_degradome.jpg		gi354706534gbJK656677.1JK656677	TTCAGAGAGGCCGCCTCGGCCACCACTGTGTACAAGTCAACTTCAGTGTGTGTGTTTCTGTGTGAGAGAG TGAAGAGAGAGAATGGCAAACCCTAAGGTTTTCTTCGACATGACCGTCGGCGGCGCACCGTGCGGGCGGA TCGTGATGGAGCTCTACGCCGACACCACACCGCGAACGGCGGAGAATTTCCGGGCACTCTGCACCGGCGA GAAAGGCGTCGGAAAAAGCGGCAAGCCGTTGCACTTCAAGGGCTCCAACTTCCACCGCGTGATCCCAGGG TTCATGTGCCAGGGCGGCGACTTCACCGCCGGAAACGGCACCGGCGGCGAGTCGATCTACGGATCGAAGT TTCCCGACGAGAACTTCGAGAAGAAGCACACCGGCGCCGGAATA…	PREDICTED: Erythranthe guttatus peptidyl-prolyl cis-trans isomerase 1 (LOC105957738), mRNA	XM_012981698.1	427/519(82%)	+	729
			UUCCACAGCUUUCUUGAACU	gi354714076gbJK663074.1JK663074	peptidylprolyl isomerase	GO:0005737(cytoplasm);GO:0042277(peptide binding);GO:0003755(peptidyl-prolyl cis-trans isomerase activity);GO:0006457(protein folding)	-	[O] Posttranslational modification, protein turnover, chaperones	CYPH	4	66-85	Y	10.4256	80.2084	8.6148e-11	2.94226e-12	down	-2.94363	76	1	0.142857	6	0.857143	4	3	0.996882	0.717461	.\4_T_Plot\BWA\gi354714076gbJK663074.1JK663074--76--mtr-miR396b-5p_R-1_degradome.jpg	.\4_T_Plot\BWH\gi354714076gbJK663074.1JK663074--76--mtr-miR396b-5p_R-1_degradome.jpg		gi354714076gbJK663074.1JK663074	CACCAACGGATCGCAGTTTTTCGTCTGTACGGCTAAGACCGATTGGCTCGACGGGAAGCATGTGGTGTTC GGGAGAGTTGTGGAAGGTATGGATGTTGTGAAGGCGATCGAGAAGGTTGGATCGAGCTCCGGGAGGTGCT CGAAGGTTGTGACGGTTGCTGATTGCGGTCAGCTCTCTTGAGTTTTCACTTATGTTGTTGAATAATTTGA TCTGATGAGATCTGTTTGAGATGCTTCGTCTCTTATCTATCTATCTAGGCTTGTGGTTTTTGTTGAGTCT GGTGGTTATGATCTGGACCTTGGTTCTGGTTTGGTTAATTTTGAATGGAAGACTCTTCTTGTGTTAAATT ACTGCTATGGAAATAAAATAGTTCATGTTTACT	Ricinus communis mRNA for cyclophilin (cyp1 gene)	AJ245940.1	149/185(81%)	+	383
			UUCCACAGCUUUCUUGAACU	gi354704335gbJK654039.1JK654039	peptidylprolyl isomerase	GO:0005737(cytoplasm);GO:0042277(peptide binding);GO:0003755(peptidyl-prolyl cis-trans isomerase activity);GO:0006457(protein folding)	-	[O] Posttranslational modification, protein turnover, chaperones	CYPH	4	458-477	Y	10.4256	80.2084	8.6148e-11	2.94226e-12	down	-2.94363	468	1	0.142857	6	0.857143	4	3	0.996882	0.717461	.\4_T_Plot\BWA\gi354704335gbJK654039.1JK654039--468--mtr-miR396b-5p_R-1_degradome.jpg	.\4_T_Plot\BWH\gi354704335gbJK654039.1JK654039--468--mtr-miR396b-5p_R-1_degradome.jpg		gi354704335gbJK654039.1JK654039	TTCTGAAACCCTAAGGCTTCTGTGAGAGAGAGAGAGAGAGTGAAGAGAGAGAGAATGGCAAACCCTAAGG TTTTCTTCGACATGACCGTCGGCGGCGCACCGTGTGGCCGGATCGTGATGGAGCTTTACGCCGACACCAC CCCGCGAACGGCGGAGAATTTCCGGGCACTCTGCACCGGCGAGAAAGGCGTCGGAAAAAGCGGCAAGCCG TTGCACTTCAAGGGCTCCAACTTCCACCGCGTGATTCCAGGGTTCATGTGCCAGGGCGGCGACTTCACCG CCGGAAACGGCACCGGCGGCGAGTCGATCTACGGATCGAAGTTTCCCGACGAGAACTTCGAGAAGAAGCA CACCGGCGCCGGAATACTGTCGATGGCGAATGCTGGGCCGAACA…	PREDICTED: Erythranthe guttatus peptidyl-prolyl cis-trans isomerase 1 (LOC105957738), mRNA	XM_012981698.1	426/519(82%)	+	700
			UUCCACAGCUUUCUUGAACU	gi354712858gbJK661856.1JK661856	peptidylprolyl isomerase	GO:0005737(cytoplasm);GO:0042277(peptide binding);GO:0003755(peptidyl-prolyl cis-trans isomerase activity);GO:0006457(protein folding)	-	[O] Posttranslational modification, protein turnover, chaperones	CYPH	4	480-499	Y	10.4256	80.2084	8.6148e-11	2.94226e-12	down	-2.94363	490	1	0.142857	6	0.857143	4	3	0.996882	0.717461	.\4_T_Plot\BWA\gi354712858gbJK661856.1JK661856--490--mtr-miR396b-5p_R-1_degradome.jpg	.\4_T_Plot\BWH\gi354712858gbJK661856.1JK661856--490--mtr-miR396b-5p_R-1_degradome.jpg		gi354712858gbJK661856.1JK661856	TTCGCCGCCTCGGCCACCACTGTGTACAAGTCAACTTCAGTGTGTGTGTTTCTGTGTGAGAGAGTGAAGA GAGAGAATGGCAAACCCTAAGGTTTTCTTCGACATGACCGTCGGCGGCGCACCGTGCGGGCGGATCGTGA TGGAGCTCTACGCCGACACCACACCGCGAACGGCGGAGAATTTCCGGGCACTCTGCACCGGCGAGAAAGG CGTCGGAAAAAGCGGCAAGCCGTTGCACTTCAAGGGCTCCAACTTCCACCGCGTGATCCCAGGGTTCATG TGCCAGGGCGGCGACTTCACCGCCGGAAACGGCACCGGCGGCGAGTCGATCTACGGATCGAAGTTTCCCG ACGAGAACTTCGAGAAGAAGCACACCGGCGCCGGAATACTGTCG…	PREDICTED: Erythranthe guttatus peptidyl-prolyl cis-trans isomerase 1 (LOC105957738), mRNA	XM_012981698.1	427/519(82%)	+	655
			UUCCACAGCUUUCUUGAACU	gi45743829gbCF811514.2CF811514	peptidylprolyl isomerase	GO:0005737(cytoplasm);GO:0042277(peptide binding);GO:0003755(peptidyl-prolyl cis-trans isomerase activity);GO:0006457(protein folding)	-	[O] Posttranslational modification, protein turnover, chaperones	CYPH	4	384-403	Y	91.2237	210.547	1.1045e-07	6.16024e-08	down	-1.20666	394	10	1.25	18	2.25	2	2	0.999799	0.999624	.\4_T_Plot\BWA\gi45743829gbCF811514.2CF811514--394--mtr-miR396b-5p_R-1_degradome.jpg	.\4_T_Plot\BWH\gi45743829gbCF811514.2CF811514--394--mtr-miR396b-5p_R-1_degradome.jpg		gi45743829gbCF811514.2CF811514	CTTCGACATGACCGTCGGCGGCGCACCGTGCGGCCGGATCGTGATGGAGCTCTACGCCGACACCACACCG CGAACGGCGGAGAATTTCCGGGCACTCTGCACCGGCGAGAAAGGCGTCGGAAAAAGCGGCAAGCCTTTGC ACTTCAAGGGCTCCAACTTCCACCGCGTGATTCCAGGGTTCATGTGCCAGGGCGGCGACTTCACCGCCGG AAACGGCACCGGCGGCGAGTCGATCTACGGATCCAAGTTTCCCGACGAGAACTTCGAGAAGAAGCACACC GGCGCCGGAATACTGTCGATGGCGAATGCTGGGCCGAACACCAACGGATCACAGTTTTTCGTCTGTACGG CTAAGACCGATTGGCTGGACGGGAAGCATGTGGTGTTCGGGAGA…	PREDICTED: Erythranthe guttatus peptidyl-prolyl cis-trans isomerase 1 (LOC105957738), mRNA	XM_012981698.1	406/500(81%)	+	536
			UUCCACAGCUUUCUUGAACU	gi354702931gbJK652635.1JK652635	peptidylprolyl isomerase	GO:0048046(apoplast);GO:0005829(cytosol);GO:0005886(plasma membrane);GO:0042277(peptide binding);GO:0003755(peptidyl-prolyl cis-trans isomerase activity);GO:0009626(plant-type hypersensitive response);GO:0006457(protein folding);GO:0046686(response to cadmium ion)	-	[O] Posttranslational modification, protein turnover, chaperones	CP18C	4	30-49	Y	91.2237	210.547	1.1045e-07	6.16024e-08	down	-1.20666	40	10	1.25	18	2.25	3	2	0.849725	0.999624	.\4_T_Plot\BWA\gi354702931gbJK652635.1JK652635--40--mtr-miR396b-5p_R-1_degradome.jpg	.\4_T_Plot\BWH\gi354702931gbJK652635.1JK652635--40--mtr-miR396b-5p_R-1_degradome.jpg		gi354702931gbJK652635.1JK652635	TTCCGATTGGCTGGACGGGAAGCATGTGGTGTTCGGGAGAGTTGTGGAAGGGATGGATGTTGTCAAGGCG ATCGAGAAGGTTGGATCGAGCTCCGGGAGGTGCTCGAAGGTTGTGACGGTTGCTGATTGCGGTCAGCTCT CTTGAGTTTTCACTTATGTGTTGAATAATTTGATCTGATGAGATCTGTTTGAGATGCTTCGTCTCTTTAT CTATCTATCTAGGCTTGTGGTTTTTATTGAGTCTGGTGGTTATGATCTGGACCTTGGTTCTGGTTTGGTT AATTTTGAATGGAAGACTCTTCTTGTGTTAAATTACTGCTATGGAAATAAAATAGTTCATGTT	Aeschynomene evenia voucher CIAT 8426 cyclophilin 1 (CYP1) gene, complete cds	KC163216.1	114/142(80%)	+	343
			UUCCACAGCUUUCUUGAACU	gi354702167gbJK651871.1JK651871	peptidylprolyl isomerase	GO:0005737(cytoplasm);GO:0042277(peptide binding);GO:0003755(peptidyl-prolyl cis-trans isomerase activity);GO:0006457(protein folding)	-	[O] Posttranslational modification, protein turnover, chaperones	CYPH	4	132-151	Y	91.2237	210.547	1.1045e-07	6.16024e-08	down	-1.20666	142	10	1.25	18	2.25	2	2	0.999799	0.999624	.\4_T_Plot\BWA\gi354702167gbJK651871.1JK651871--142--mtr-miR396b-5p_R-1_degradome.jpg	.\4_T_Plot\BWH\gi354702167gbJK651871.1JK651871--142--mtr-miR396b-5p_R-1_degradome.jpg		gi354702167gbJK651871.1JK651871	TTCCGAGAACTTCGAGAAGAAGCACACCGGCGCCGGAATACTGTCGATGGCGAATGCTGGGCCGAACACCAACGGATCACAGTTTTTCGTCTGTACGGCTAAGACCGATTGGCTGGACGGGAAGCATGTGGTGTTCGGGAGAGTTGTGGAAGGGATGGATGTTGTCAAGGCGATCGAGAAGGTTGGATCGAGCTCCGGGAGGTGCTCGAAGGTTGTGACGGTTGCTGATTGCGGTCAGCTCTCTTGAGTTTTCACTTATGTGTTGAATAATTTGATCTGATGAGATCTGTTTGAGATGCTTCGTCTCTTTATCTATCTATCTAGGCTTGTGGTTTTTATTGAGTCTGGTGGTTATGATCTGGACCTTGGTTCTGGTTTGGTTAATTTTGAATGGAAGAC…	Zanthoxylum ailanthoides ROC1 gene for putative peptidyl-prolyl cis-trans isomerase, partial cds, haplotype: 7	AB906575.1	196/245(80%)	+	449
			UUCCACAGCUUUCUUGAACU	gi354704051gbJK653755.1JK653755	peptidylprolyl isomerase	GO:0005737(cytoplasm);GO:0042277(peptide binding);GO:0003755(peptidyl-prolyl cis-trans isomerase activity);GO:0006457(protein folding)	-	[O] Posttranslational modification, protein turnover, chaperones	CYPH	4	421-440	Y	91.2237	210.547	1.1045e-07	6.16024e-08	down	-1.20666	431	10	1.25	18	2.25	2	2	0.999799	0.999624	.\4_T_Plot\BWA\gi354704051gbJK653755.1JK653755--431--mtr-miR396b-5p_R-1_degradome.jpg	.\4_T_Plot\BWH\gi354704051gbJK653755.1JK653755--431--mtr-miR396b-5p_R-1_degradome.jpg		gi354704051gbJK653755.1JK653755	TTCTGAAGAGAGAGAGAATGGCAAACCCTAAGGTTTTCTTCGACATGACCGTCGGCGGCGCACCGTGCGG CCGGATCGTGATGGAGCTCTACGCCGACACCACACCGCGAACGGCGGAGAATTTCCGGGCACTCTGCACC GGCGAGAAAGGCGTCGGAAAAAGCGGCAAGCCTTTGCACTTCAAGGGCTCCAACTTCCACCGCGTGATTC CAGGGTTCATGTGCCAGGGCGGCGACTTCACCGCCGGAAACGGCACCGGCGGCGAGTCGATCTACGGATC CAAGTTTCCCGACGAGAACTTCGAGAAGAAGCACACCGGCGCCGGAATACTGTCGATGGCGAATGCTGGG CCGAACACCAACGGATCACAGTTTTTCGTCTGTACGGCTAAGAC…	PREDICTED: Erythranthe guttatus peptidyl-prolyl cis-trans isomerase 1 (LOC105957738), mRNA	XM_012981698.1	426/519(82%)	+	743
			UUCCACAGCUUUCUUGAACU	gi354701277gbJK654514.1JK654514	peptidylprolyl isomerase	GO:0005737(cytoplasm);GO:0042277(peptide binding);GO:0003755(peptidyl-prolyl cis-trans isomerase activity);GO:0006457(protein folding)	-	[O] Posttranslational modification, protein turnover, chaperones	CYPH	4	421-440	Y	91.2237	210.547	1.1045e-07	6.16024e-08	down	-1.20666	431	10	1.25	18	2.25	2	2	0.999799	0.999624	.\4_T_Plot\BWA\gi354701277gbJK654514.1JK654514--431--mtr-miR396b-5p_R-1_degradome.jpg	.\4_T_Plot\BWH\gi354701277gbJK654514.1JK654514--431--mtr-miR396b-5p_R-1_degradome.jpg		gi354701277gbJK654514.1JK654514	TTCTGAAGAGAGAGAGAATGGCAAACCCTAAGGTTTTCTTCGACATGACCGTCGGCGGCGCACCGTGCGG CCGGATCGTGATGGAGCTCTACGCCGACACCACACCGCGAACGGCGGAGAATTTCCGGGCACTCTGCACC GGCGAGAAAGGCGTCGGAAAAAGCGGCAAGCCTTTGCACTTCAAGGGCTCCAACTTCCACCGCGTGATTC CAGGGTTCATGTGCCAGGGCGGCGACTTCACCGCCGGAAACGGCACCGGCGGCGAGTCGATCTACGGATC CAAGTTTCCCGACGAGAACTTCGAGAAGAAGCACACCGGCGCCGGAATACTGTCGATGGCGAATGCTGGG CCGAACACCAACGGATCACAGTTTTTCGTCTGTACGGCTAAGAC…	PREDICTED: Erythranthe guttatus peptidyl-prolyl cis-trans isomerase 1 (LOC105957738), mRNA	XM_012981698.1	426/519(82%)	+	733
			UUCCACAGCUUUCUUGAACU	gi354703295gbJK652999.1JK652999	peptidylprolyl isomerase	GO:0005737(cytoplasm);GO:0042277(peptide binding);GO:0003755(peptidyl-prolyl cis-trans isomerase activity);GO:0006457(protein folding)	-	[O] Posttranslational modification, protein turnover, chaperones	CYPH	4	466-485	Y	115.55	210.547	0.00028322	0.000293587	down	-0.865625	476	11	1.58333	18	2.25	2	2	0.999799	0.999624	.\4_T_Plot\BWA\gi354703295gbJK652999.1JK652999--476--mtr-miR396b-5p_R-1_degradome.jpg	.\4_T_Plot\BWH\gi354703295gbJK652999.1JK652999--476--mtr-miR396b-5p_R-1_degradome.jpg		gi354703295gbJK652999.1JK652999	TTCGTCAACTTCGCAGTGTGTGTGTTTCTGTGTGAGAGAGAGAGACAGAGTGAATAGAGAGAATGGCAAA CCCTAAGGTTTTCTTCGACATGACCGTCGGCGGCGCACCGTGCGGGCGGATCGTGATGGAGCTCTACGCC GACACCACACCGCGAACGGCGGAGAATTTCCGGGCACTCTGCACCGGCGAGAAAGGCGTCGGAAAAAGCG GCAAGCCGTTGCACTTCAAGGGCTCCAACTTCCACCGCGTGATCCCTGGGTTCATGTGCCAGGGCGGCGA CTTCACCGCCGGAAACGGCACCGGCGGCGAGTCGATCTACGGATCCAAGTTTCCCGACGAGAACTTCGAG AAGAAGCACACAGGCGCGGGGATACTGTCGATGGCGAATGCTGG…	PREDICTED: Daucus carota subsp. sativus peptidyl-prolyl cis-trans isomerase-like (LOC108224768), mRNA	XM_017399491.1	429/528(81%)	+	784
			UUCCACAGCUUUCUUGAACU	gi354702364gbJK652068.1JK652068	peptidylprolyl isomerase	GO:0005737(cytoplasm);GO:0042277(peptide binding);GO:0003755(peptidyl-prolyl cis-trans isomerase activity);GO:0006457(protein folding)	-	[O] Posttranslational modification, protein turnover, chaperones	CYPH	4	262-281	Y	115.55	210.547	0.00028322	0.000293587	down	-0.865625	272	11	1.58333	18	2.25	3	2	0.849725	0.999624	.\4_T_Plot\BWA\gi354702364gbJK652068.1JK652068--272--mtr-miR396b-5p_R-1_degradome.jpg	.\4_T_Plot\BWH\gi354702364gbJK652068.1JK652068--272--mtr-miR396b-5p_R-1_degradome.jpg		gi354702364gbJK652068.1JK652068	TTCGCGGCAAGCCGTTGCACTTCAAGGGCTCCAACTTCCACCGCGTGATCCCTGGGTTCATGTGCCAGGG CGGCGACTTCACCGCCGGAAACGGCACCGGCGGCGAGTCGATCTACGGATCCAAGTTTCCCGACGAGAAC TTCGAGAAGAAGCACACAGGCGCGGGGATACTGTCGATGGCGAATGCTGGGCCCAACACTAACGGATCAC AGTTTTTCGTCTGTACGGCTAAGACGGATTGGCTGGACGGGAAGCATGTGGTGTTCGGGAGAGTTGTGGA AGGGATGGATGTTGTGAAGGCGATCGAGAAGGTTGGATCGAGCTCCGGGAGGTGCTCGAAGGTTGTGACG GTTGCTGATTGCGGTCAGCTCTCTTGAGTTTTCACTTAATGTGT…	PREDICTED: Eucalyptus grandis peptidyl-prolyl cis-trans isomerase (LOC104453409), mRNA	XM_010067954.2	304/370(82%)	+	542
			UUCCACAGCUUUCUUGAACU	gi354713616gbJK662614.1JK662614	peptidylprolyl isomerase	GO:0005737(cytoplasm);GO:0042277(peptide binding);GO:0003755(peptidyl-prolyl cis-trans isomerase activity);GO:0006457(protein folding)	-	[O] Posttranslational modification, protein turnover, chaperones	CYPH	4	71-90	Y	115.55	210.547	0.00028322	0.000293587	down	-0.865625	81	11	1.58333	18	2.25	2	2	0.999799	0.999624	.\4_T_Plot\BWA\gi354713616gbJK662614.1JK662614--81--mtr-miR396b-5p_R-1_degradome.jpg	.\4_T_Plot\BWH\gi354713616gbJK662614.1JK662614--81--mtr-miR396b-5p_R-1_degradome.jpg		gi354713616gbJK662614.1JK662614	CCCAACACTAACGGATCACAGTTTTTCGTCTGTACGGCTAAGACGGATTGGCTGGACGGGAAGCATGTGG TGTTCGGGAGAGTTGTGGAAGGGATGGATGTTGTGAAGGCGATCGAGAAGGTTGGATCGAGCTCCGGGAG GTGCTCGAAGGTTGTGACGGTTGCTGATTGCGGTCAGCTCTCTTGAGTTTTCACTTAATGTGTTGAATAA TTTGATCTGATGAGATCTGTTTGAGATGCTTCGTCTCTTATCTATCTATCTAGGCTTGTGGTTTTTATTG AGTCTGGTGGTTATGATCTGGACCTTGGTTCTAGTTTGGTTAATTTTGAATGGAAGACTCTTCTTGTGTT AAATTACTGCTATGGAAATAAAATAGTTCATGTTTACTGCGTCT…	Aeschynomene tambacoundensis voucher LSTM60 cyclophilin 1 (CYP) gene, complete cds	KC899135.1	147/181(81%)	+	396
			UUCCACAGCUUUCUUGAACU	comp41180_c0	-	-	-	-	-	4	781-800	Y	218.937	280.729	0.46599	0.472378	down	-0.358665	791	3	3	3	3	2	2	0.999799	0.999624	.\4_T_Plot\BWA\comp41180_c0--791--mtr-miR396b-5p_R-1_degradome.jpg	.\4_T_Plot\BWH\comp41180_c0--791--mtr-miR396b-5p_R-1_degradome.jpg		comp41180_c0	CAAGAGGCGACTACCGAACTCCCCTCCACCGCAAATAACTACTTCACCTTTGCTCGCGCC TCCTCCTCCTCCGTACGTTCCACGTTCAATTCGTCTCCTCCGAAGAATCGAAACGTTCAC CCGCAGGTTTCCGACCGCTAGAAATCTCCGTCACTTCCCAAAACGTCCCTTCCTCACCCT TCCGTCGAAATCCCTTTCTACGGGGATAAGCAGAATCAAGGTCAGATTTGGGGGTGAATT CGGTTCTAGATCGATGTCGACGACCTCTTCGTCGCGTGCAGTGGAGCAAGTTAGCAATTT ACTGAGTGGTAAAAATGACGACCACGGAGGAGTTATTGTTGAAATGAGCACTGAGCCTGT GGACCCCGTCGTTTTCCGTTCTTTACTCAGGGC…	PREDICTED: Nicotiana tabacum nudix hydrolase 2-like (LOC107823892), transcript variant X3, mRNA	XM_016650601.1	551/698(79%)	+	1098
			UUCCACAGCUUUCUUGAACU	comp41109_c0	-	-	-	-	-	3	225-244	Y	1240.64	1497.22	0.89492	0.908016	down	-0.271202	235	17	17	16	16	2	2	0.754175	0.727489	.\4_T_Plot\BWA\comp41109_c0--235--mtr-miR396b-5p_R-1_degradome.jpg	.\4_T_Plot\BWH\comp41109_c0--235--mtr-miR396b-5p_R-1_degradome.jpg		comp41109_c0	TACACATTCTCTCTCTACATCTCCCCACCCCTAAAAACCCTATTATCACAGTTTGGTGGT TTGATTTACTAACAAAGATCTCATCAAACTAGTCCTCCAGCTCTTGTGTTATTCAACATA TGACCCTCTCCGTATTCTTCCACAGCTTTCTTGAACTGAATCCGATCCCTTATGACGTCT CGCCGGTGAACATTCCGGTGAAAATTCGGTATCGAAAAGAGTGCAGTTCAATAAAGCTGT GGGAAGATACGGATAGGGTCAGAACTCAGAAGTAAATTCGGGATCGGATTCGATTACTGC TGTTTGCATGCATGTAATCTGCATATGAACATGGATACCTACAAAGAACTGAGAGATAGG ATCGATGCCAGCAGAGGTGATGATGTACATTTA…	PREDICTED: Nelumbo nucifera uncharacterized LOC104586130 (LOC104586130), ncRNA	XR_733410.2	43/46(93%)	+	598
			UCCCACAGCUUUCUUGAACU	comp47891_c0	-	-	-	-	-	4	40-59	Y	97.3053	0	3.0697e-27	5.8165e-34	up	-	50	4	1.33333			1		0.0401127		.\4_T_Plot\BWA\comp47891_c0--50--mtr-miR396b-5p_R-1_1ss2TC_degradome.jpg	NA		comp47891_c0	TCTCTCTCCCTCTCTCTCTCTACATGACAGTGATGGTGATGATCAAGAAAGCTGTGCGAT TCCCAATTCCCTTTGTGATAGTATTTTTCTTATTTTGGTTGGAAATTCTGAGTGTAGGGG TGGGTGGTACTAGTACTGGTGCAAATGCAAAAGCTTTGAATGGTAATCATGAAGAAGAGG GTGTTTCTACTGTGGGGTCATTGGTGAGGAAAGATGAGAGGGAGTCACTTGTCTCAACAG AATATGGGGAGATCTCAGCCGTCCAAATCAGTGATGGTTCAACAACAGGGCGTTATCATC TTCAGTTCATCACCTTGGAGCCCAACGCACTGTTTCTTCCTGTACTTCTTCATAGAGACA TGGTGTTCTATGTCCACACAGGGAGTGGAAGAT…	PREDICTED: Prunus mume vicilin-like seed storage protein At2g18540 (LOC103340265), partial mRNA	XM_008243659.2	950/1323(72%)	+	1496
		vco-miR396c-3p	GUUCGAGAAAGCUGUGGGAAG	comp46274_c0	-	-	-	-	-	4	115-135	Y	291.916	0	2.8674e-78	8.17758e-101	up	-	126	4	4			2		0.196088		.\4_T_Plot\BWA\comp46274_c0--126--mtr-miR396b-3p_2ss5AG7TG_degradome.jpg	NA		comp46274_c0	CGAAGAAGATCAGAAACCCTAGTTTTTATGCGCCCGTCTCTCTCCCTCTTCATTGGTTCA GCGTCTCGATCGCTCATTCATTAGCGAACTGTTTAGTTGATTCGGTGAATCACAATTTCT AAAGCTTTCTCGAAGAGAATTGTTCAAGAAGGTTGATGGATCGACAGGCTCATGACTACG CTGCTGCAATGGCATTTGCCCAGCAGCAGCAGCAAGCAGCTAATATTCAACAGCAGCAGC AATTTGGTTTCCACCCACAACACCAACAGTTTCCTCCATCAGTTCATGGCCCTCCGTTTC TATCCCCACATCCTTCTCTCCAACAATATCCTTTCCCTCGTCACTTACAGCAGCCACACC AACTCCACCCTCATCCTCCCCCCCATCCTCACC…	PREDICTED: Vitis vinifera calcium homeostasis endoplasmic reticulum protein-like (LOC100255482), transcript variant X1, mRNA	XM_010646035.1	1599/2088(77%)	+	2188
			GUUCGAGAAAGCUGUGGGAAG	comp51385_c0	-	-	-	-	-	3	28-48	Y	0	187.153	8.7169e-36	7.21162e-50	down	-	39			4	2		2		0.727489	NA	.\4_T_Plot\BWH\comp51385_c0--39--mtr-miR396b-3p_2ss5AG7TG_degradome.jpg		comp51385_c0	TCTCTCTCTCTCTCTCTCCACCCCTTGCTTCCTACAGCTTTCTGGAATGTCGGAAAAAAT CTTTTAAGAGAAAAAATGTGATACTAGAAACATGGGAAACAAGAAGGGGAGTTGGTTTTC GGCAATCAAGAGGGCTTTCACACCCAACTCCAAAGAGAGGCCAGTTGAGGGGTCGGAGAA AAATAGTTCGAAAGATAAGAAGAAACGAGGAATATCGAAGCATGGAGAGGCCAAAACACT CATTCCCCTCTTCCGGGAGCCGAGCAGTATCGAAAAAATACTTGGGGAAGTAGACCAACA GAATTTTCTTATTAGGCCTCCCACACCTGTTGAGCAACCAACACCGTTGCCTTTGGAACT TCCCAGGGCTGCCTCTCGGAGCGTAGCTTCTCC…	PREDICTED: Vitis vinifera protein IQ-DOMAIN 14 (LOC100266234), mRNA	XM_002276471.3	1201/1680(71%)	+	1694
			GUUCGAGAAAGCUGUGGGAAG	gi354705050gbJK655193.1JK655193	-	GO:0005886(plasma membrane)	-	-	IQD14	3	265-285	Y	0	187.153	8.7169e-36	7.21162e-50	down	-	276			4	2		2		0.727489	NA	.\4_T_Plot\BWH\gi354705050gbJK655193.1JK655193--276--mtr-miR396b-3p_2ss5AG7TG_degradome.jpg		gi354705050gbJK655193.1JK655193	TTCAAATGATCACACCCAGAGAAAATTATAAAATTAACCACCAAAAAGGTGAAAGGTAGGAACAAAAGTT GAAATCTTTTGCAAGGAAGTGAACCAGATTCGTCAAAGTTGTAAAGAGAGACGAGGTAAAGGCAAGCAAT GTCTGAACGCAAACTCCAGAAAGGCTAATTTTATCCGTGAGAGAAGAAAAAAAAGAGTTCTAGAGAGAGA GAGGGGTGAACTAGAGCTCTCTCTCTCTCTTTCTCTCTCTCTCTCCACCCCTTGCTTCCTACAGCTTTCT GGAATGTCGGAAAAAATCTTTTAAGAGAAAAAATGTGATACTAGAAACATGGGAAACAAGAAGGGGAGTT GGTTTTCGGCAATCAAGAGGGCTTTCACACCCAACTCCAAAGAG…	PREDICTED: Daucus carota subsp. sativus protein IQ-DOMAIN 14 (LOC108199732), mRNA	XM_017367676.1	275/386(71%)	+	703
		vco-miR396c-5p	UUCCACAGCUUUCUUGAACUC	comp44163_c0	-	-	-	-	-	4	826-847	Y	0	1122.92	0	1e-296	down	-	837			12	12		0		0.0838978	NA	.\4_T_Plot\BWH\comp44163_c0--837--mtr-miR396a-5p_1ss21TC_degradome.jpg		comp44163_c0	TCCTCTCTCTCTCTCTCTCTCACTGACTGATGAACTCATGCTCTGCGGAGCTCTATAGAT TAGTGGGAACAAAAAGATGGATTTTGGGGAAGTGGGTATGGATGGAATAGTGGGACCAAA GGGAAGTAATGGATCTGGGTTTCTTAAAAAGGGGAGATCTGGGTCTGGTGAAGAAGACTG GAGGGGATCATCCAAATTAGCCAAAACTGATGGTGATTCTGATTCCCAGAACGCAATGCT GTACCAACAGGGGACGAATCAGTTGCTTAGATCTAATTCTCTGCTCTCTGTTGATAATGG CGGCCAACAAGAGACCATGCTCAGCTTCTCTTCCCCCAGATCACAAGTTACCACTTTTCT TGGTAAAAATGGAGGTGGAGCAGAAAGGAGCAC…	PREDICTED: Vitis vinifera growth-regulating factor 1 (LOC100853530), mRNA	XM_003635328.3	1200/1719(70%)	+	1990
			UUCCACAGCUUUCUUGAACUC	comp48295_c0	-	-	-	-	-	4	224-244	Y	72.979	280.729	6.962e-21	2.38203e-22	down	-1.94363	235	1	1	3	3	4	2	0.975255	0.993628	.\4_T_Plot\BWA\comp48295_c0--235--mtr-miR396a-5p_1ss21TC_degradome.jpg	.\4_T_Plot\BWH\comp48295_c0--235--mtr-miR396a-5p_1ss21TC_degradome.jpg		comp48295_c0	ACCGCATTCCCTTCTACAAAACCCAATTGAACTTCACAATCACGTTTCCATTTTCTGGGT AGTCTTTGATTGATCTTGATTTTGCAGGGTTTTGATGGGTTCTGATCTTAAACTGTTGTT ATAGCGAGAAAAATTACAGATACAGCGAGGAAAAAACAAGGAGAGAGAAGAAGAGGAGAA AGAGAGAGAGAAGATGGCAGAGAAGCCTGAAGTTCTGGAGGCTGTGTTGAAGGAAGCTGT GGATTTGGAAAACATACCCATTGAGGAAGTTTTTGAGAATCTGAGATGTAGCAAAGAAGG TTTATCCGCTGAGTCTGCTCAGCAAAGGCTAGAGCTATTTGGCTATAACAAACTTGAGGA GAAGAAGGAGAGTAAATTCTTGAAGTTTTTGGG…	PREDICTED: Vitis vinifera HA11 H(+)-ATPase 11-like (LOC100241576), mRNA	XM_002270308.4	2463/2897(85%)	+	3368
			UUCCACAGCUUUCUUGAACUC	gi354708754gbJK658169.1JK658169	cell division protein FtsZ	GO:0009570(chloroplast stroma);GO:0009535(chloroplast thylakoid membrane);GO:0043234(protein complex);GO:0005525(GTP binding);GO:0003924(GTPase activity);GO:0043621(protein self-association);GO:0010020(chloroplast fission);GO:0051258(protein polymerization)	ko04112(Cell cycle - Caulobacter)	-	FTZ21	4	607-628	Y	0	93.5764	1.0558e-18	2.23915e-25	down	-	619			1	1		4		0.991713	NA	.\4_T_Plot\BWH\gi354708754gbJK658169.1JK658169--619--mtr-miR396a-5p_1ss21TC_degradome.jpg		gi354708754gbJK658169.1JK658169	CCTTCTTGACCCTCTTTTGAATGGCCTATCTTCTTCCTCAGTTACTGCTGACGAGATGCTTGGAGGGTCT CTGATAGTGTTCCCTTTGTTTCTTCGGCTCCGCAGGTAGGGGAAGAATGATTGGTGACTACACTGCAGAA AAAAAAGGCATTCTGGTTTCGTTATTCTTTACTGAGTAGAAATTTTGGGAATTCAGCTTTGCCTCATCGA TATGGTGACTTGCATACATTGTTCCTTTTTGCCCTCTGAGACACAAAATCCATCAGCAGTATTTTCCATT CCGAGAAGGAGGTTTGTAAATGAAAGTGGTAGGAGTAGAGCTTGCCAAGATAAAATTTCTATTTTATCAA ACATTAAATTTACGACGAATTCTCACAGAGTTGGCCCAATTCGT…	PREDICTED: Theobroma cacao cell division protein FtsZ homolog 2-2, chloroplastic (LOC18598231), mRNA	XM_018121777.1	222/285(78%)	+	715
			UUCCACAGCUUUCUUGAACUC	gi354704335gbJK654039.1JK654039	peptidylprolyl isomerase	GO:0005737(cytoplasm);GO:0042277(peptide binding);GO:0003755(peptidyl-prolyl cis-trans isomerase activity);GO:0006457(protein folding)	-	[O] Posttranslational modification, protein turnover, chaperones	CYPH	4	457-477	Y	10.4256	80.2084	8.6148e-11	2.94226e-12	down	-2.94363	468	1	0.142857	6	0.857143	4	3	0.975255	0.555238	.\4_T_Plot\BWA\gi354704335gbJK654039.1JK654039--468--mtr-miR396a-5p_1ss21TC_degradome.jpg	.\4_T_Plot\BWH\gi354704335gbJK654039.1JK654039--468--mtr-miR396a-5p_1ss21TC_degradome.jpg		gi354704335gbJK654039.1JK654039	TTCTGAAACCCTAAGGCTTCTGTGAGAGAGAGAGAGAGAGTGAAGAGAGAGAGAATGGCAAACCCTAAGG TTTTCTTCGACATGACCGTCGGCGGCGCACCGTGTGGCCGGATCGTGATGGAGCTTTACGCCGACACCAC CCCGCGAACGGCGGAGAATTTCCGGGCACTCTGCACCGGCGAGAAAGGCGTCGGAAAAAGCGGCAAGCCG TTGCACTTCAAGGGCTCCAACTTCCACCGCGTGATTCCAGGGTTCATGTGCCAGGGCGGCGACTTCACCG CCGGAAACGGCACCGGCGGCGAGTCGATCTACGGATCGAAGTTTCCCGACGAGAACTTCGAGAAGAAGCA CACCGGCGCCGGAATACTGTCGATGGCGAATGCTGGGCCGAACA…	PREDICTED: Erythranthe guttatus peptidyl-prolyl cis-trans isomerase 1 (LOC105957738), mRNA	XM_012981698.1	426/519(82%)	+	700
			UUCCACAGCUUUCUUGAACUC	gi354700909gbJK651211.1JK651211	peptidylprolyl isomerase	GO:0005737(cytoplasm);GO:0042277(peptide binding);GO:0003755(peptidyl-prolyl cis-trans isomerase activity);GO:0006457(protein folding)	-	[O] Posttranslational modification, protein turnover, chaperones	CYPH	4	516-536	Y	10.4256	80.2084	8.6148e-11	2.94226e-12	down	-2.94363	527	1	0.142857	6	0.857143	4	2	0.975255	0.993628	.\4_T_Plot\BWA\gi354700909gbJK651211.1JK651211--527--mtr-miR396a-5p_1ss21TC_degradome.jpg	.\4_T_Plot\BWH\gi354700909gbJK651211.1JK651211--527--mtr-miR396a-5p_1ss21TC_degradome.jpg		gi354700909gbJK651211.1JK651211	TTCGAGATAATAGGGATATATAGAGAGAGAGGGAGAGAGAGAGAGAGAGAGAGAGAGAGAGAGAGAGAGAGAGAGAGAGAGTGAGAGAGAGAGAGAGAGTGAAGAGAGAGAGAATGGCAAACCCTAAGGTTTTCTTCGACATGACCGTCGGCGGCGCACCGTGTGGCCGGATCGTGATGGAGCTTTACGCCGACACCACCCCGCGAACGGCGGAGAATTTCCGGGCACTCTGCACCGGCGAGAAAGGCGTCGGAAAAAGCGGCAAGCCGTTGCACTTCAAGGGCTCCAACTTCCACCGCGTGATTCCAGGGTTCATGTGCCAGGGCGGCGACTTCACCGCCGGAAACGGCACCGGCGGCGAGTCGATCTACGGATCGAAGTTTCCCGACGAGAACTTCG…	PREDICTED: Erythranthe guttatus peptidyl-prolyl cis-trans isomerase 1 (LOC105957738), mRNA	XM_012981698.1	426/519(82%)	+	730
			UUCCACAGCUUUCUUGAACUC	gi354714076gbJK663074.1JK663074	peptidylprolyl isomerase	GO:0005737(cytoplasm);GO:0042277(peptide binding);GO:0003755(peptidyl-prolyl cis-trans isomerase activity);GO:0006457(protein folding)	-	[O] Posttranslational modification, protein turnover, chaperones	CYPH	4	65-85	Y	10.4256	80.2084	8.6148e-11	2.94226e-12	down	-2.94363	76	1	0.142857	6	0.857143	4	3	0.975255	0.555238	.\4_T_Plot\BWA\gi354714076gbJK663074.1JK663074--76--mtr-miR396a-5p_1ss21TC_degradome.jpg	.\4_T_Plot\BWH\gi354714076gbJK663074.1JK663074--76--mtr-miR396a-5p_1ss21TC_degradome.jpg		gi354714076gbJK663074.1JK663074	CACCAACGGATCGCAGTTTTTCGTCTGTACGGCTAAGACCGATTGGCTCGACGGGAAGCATGTGGTGTTC GGGAGAGTTGTGGAAGGTATGGATGTTGTGAAGGCGATCGAGAAGGTTGGATCGAGCTCCGGGAGGTGCT CGAAGGTTGTGACGGTTGCTGATTGCGGTCAGCTCTCTTGAGTTTTCACTTATGTTGTTGAATAATTTGA TCTGATGAGATCTGTTTGAGATGCTTCGTCTCTTATCTATCTATCTAGGCTTGTGGTTTTTGTTGAGTCT GGTGGTTATGATCTGGACCTTGGTTCTGGTTTGGTTAATTTTGAATGGAAGACTCTTCTTGTGTTAAATT ACTGCTATGGAAATAAAATAGTTCATGTTTACT	Ricinus communis mRNA for cyclophilin (cyp1 gene)	AJ245940.1	149/185(81%)	+	383
			UUCCACAGCUUUCUUGAACUC	gi354706534gbJK656677.1JK656677	peptidylprolyl isomerase	GO:0005737(cytoplasm);GO:0042277(peptide binding);GO:0003755(peptidyl-prolyl cis-trans isomerase activity);GO:0006457(protein folding)	-	[O] Posttranslational modification, protein turnover, chaperones	CYPH	4	485-505	Y	10.4256	80.2084	8.6148e-11	2.94226e-12	down	-2.94363	496	1	0.142857	6	0.857143	4	2	0.975255	0.993628	.\4_T_Plot\BWA\gi354706534gbJK656677.1JK656677--496--mtr-miR396a-5p_1ss21TC_degradome.jpg	.\4_T_Plot\BWH\gi354706534gbJK656677.1JK656677--496--mtr-miR396a-5p_1ss21TC_degradome.jpg		gi354706534gbJK656677.1JK656677	TTCAGAGAGGCCGCCTCGGCCACCACTGTGTACAAGTCAACTTCAGTGTGTGTGTTTCTGTGTGAGAGAG TGAAGAGAGAGAATGGCAAACCCTAAGGTTTTCTTCGACATGACCGTCGGCGGCGCACCGTGCGGGCGGA TCGTGATGGAGCTCTACGCCGACACCACACCGCGAACGGCGGAGAATTTCCGGGCACTCTGCACCGGCGA GAAAGGCGTCGGAAAAAGCGGCAAGCCGTTGCACTTCAAGGGCTCCAACTTCCACCGCGTGATCCCAGGG TTCATGTGCCAGGGCGGCGACTTCACCGCCGGAAACGGCACCGGCGGCGAGTCGATCTACGGATCGAAGT TTCCCGACGAGAACTTCGAGAAGAAGCACACCGGCGCCGGAATA…	PREDICTED: Erythranthe guttatus peptidyl-prolyl cis-trans isomerase 1 (LOC105957738), mRNA	XM_012981698.1	427/519(82%)	+	729
			UUCCACAGCUUUCUUGAACUC	gi354709204gbJK661067.1JK661067	peptidylprolyl isomerase	GO:0005737(cytoplasm);GO:0042277(peptide binding);GO:0003755(peptidyl-prolyl cis-trans isomerase activity);GO:0006457(protein folding)	-	[O] Posttranslational modification, protein turnover, chaperones	CYPH	4	432-452	Y	10.4256	80.2084	8.6148e-11	2.94226e-12	down	-2.94363	443	1	0.142857	6	0.857143	4	2	0.975255	0.993628	.\4_T_Plot\BWA\gi354709204gbJK661067.1JK661067--443--mtr-miR396a-5p_1ss21TC_degradome.jpg	.\4_T_Plot\BWH\gi354709204gbJK661067.1JK661067--443--mtr-miR396a-5p_1ss21TC_degradome.jpg		gi354709204gbJK661067.1JK661067	CTTTTTGTTTGAGAGAGTGAAGAGAGAGAATGGCAAACCCTAAGGTTTTCTTCGACATGACCGTCGGCGG CGCACCGTGCGGGCGGATCGTGATGGAGCTCTACGCCGACACCACACCGCGAACGGCGGAGAATTTCCGG GCACTCTGCACCGGCGAGAAAGGCGTCGGAAAAAGCGGCAAGCCGTTGCACTTCAAGGGCTCCAACTTCC ACCGCGTGATCCCAGGGTTCATGTGCCAGGGCGGCGACTTCACCGCCGGAAACGGCACCGGCGGCGAGTC GATCTACGGATCGAAGTTTCCCGACGAGAACTTCGAGAAGAAGCACACCGGCGCCGGAATACTGTCGATG GCGAATGCTGGACCGAACACCAACGGATCGCAGTTTTTCGTCTG…	PREDICTED: Erythranthe guttatus peptidyl-prolyl cis-trans isomerase 1 (LOC105957738), mRNA	XM_012981698.1	427/519(82%)	+	670
			UUCCACAGCUUUCUUGAACUC	gi354704130gbJK653834.1JK653834	peptidylprolyl isomerase	GO:0005737(cytoplasm);GO:0042277(peptide binding);GO:0003755(peptidyl-prolyl cis-trans isomerase activity);GO:0006457(protein folding)	-	[O] Posttranslational modification, protein turnover, chaperones	CYPH	4	419-439	Y	10.4256	80.2084	8.6148e-11	2.94226e-12	down	-2.94363	430	1	0.142857	6	0.857143	4	2	0.975255	0.993628	.\4_T_Plot\BWA\gi354704130gbJK653834.1JK653834--430--mtr-miR396a-5p_1ss21TC_degradome.jpg	.\4_T_Plot\BWH\gi354704130gbJK653834.1JK653834--430--mtr-miR396a-5p_1ss21TC_degradome.jpg		gi354704130gbJK653834.1JK653834	TTCGAAGAGAGAGAGAATGGCAAACCCTAAGGTTTTCTTCGACATGACCGTCGGCGGCGCACCGTGTGGC CGGATCGTGATGGAGCTTTACGCCGACACCACCCCGCGAACGGCGGAGAATTTCCGGGCACTCTGCACCG GCGAGAAAGGCGTCGGAAAAAGCGGCAAGCCGTTGCACTTCAAGGGCTCCAACTTCCACCGCGTGATTCC AGGGTTCATGTGCCAGGGCGGCGACTTCACCGCCGGAAACGGCACCGGCGGCGAGTCGATCTACGGATCG AAGTTTCCCGACGAGAACTTCGAGAAGAAGCACACCGGCGCCGGAATACTGTCGATGGCGAATGCTGGGC CGAACACCAACGGATCGCAGTTTTTCGTCTGTACGGCTAAGACC…	PREDICTED: Brassica oleracea var. oleracea peptidyl-prolyl cis-trans isomerase CYP18-4 (LOC106341430), mRNA	XM_013780201.1	418/515(81%)	+	715
			UUCCACAGCUUUCUUGAACUC	gi354712858gbJK661856.1JK661856	peptidylprolyl isomerase	GO:0005737(cytoplasm);GO:0042277(peptide binding);GO:0003755(peptidyl-prolyl cis-trans isomerase activity);GO:0006457(protein folding)	-	[O] Posttranslational modification, protein turnover, chaperones	CYPH	4	479-499	Y	10.4256	80.2084	8.6148e-11	2.94226e-12	down	-2.94363	490	1	0.142857	6	0.857143	4	3	0.975255	0.555238	.\4_T_Plot\BWA\gi354712858gbJK661856.1JK661856--490--mtr-miR396a-5p_1ss21TC_degradome.jpg	.\4_T_Plot\BWH\gi354712858gbJK661856.1JK661856--490--mtr-miR396a-5p_1ss21TC_degradome.jpg		gi354712858gbJK661856.1JK661856	TTCGCCGCCTCGGCCACCACTGTGTACAAGTCAACTTCAGTGTGTGTGTTTCTGTGTGAGAGAGTGAAGA GAGAGAATGGCAAACCCTAAGGTTTTCTTCGACATGACCGTCGGCGGCGCACCGTGCGGGCGGATCGTGA TGGAGCTCTACGCCGACACCACACCGCGAACGGCGGAGAATTTCCGGGCACTCTGCACCGGCGAGAAAGG CGTCGGAAAAAGCGGCAAGCCGTTGCACTTCAAGGGCTCCAACTTCCACCGCGTGATCCCAGGGTTCATG TGCCAGGGCGGCGACTTCACCGCCGGAAACGGCACCGGCGGCGAGTCGATCTACGGATCGAAGTTTCCCG ACGAGAACTTCGAGAAGAAGCACACCGGCGCCGGAATACTGTCG…	PREDICTED: Erythranthe guttatus peptidyl-prolyl cis-trans isomerase 1 (LOC105957738), mRNA	XM_012981698.1	427/519(82%)	+	655
			UUCCACAGCUUUCUUGAACUC	gi354702167gbJK651871.1JK651871	peptidylprolyl isomerase	GO:0005737(cytoplasm);GO:0042277(peptide binding);GO:0003755(peptidyl-prolyl cis-trans isomerase activity);GO:0006457(protein folding)	-	[O] Posttranslational modification, protein turnover, chaperones	CYPH	4	131-151	Y	91.2237	210.547	1.1045e-07	6.16024e-08	down	-1.20666	142	10	1.25	18	2.25	2	2	0.995732	0.993628	.\4_T_Plot\BWA\gi354702167gbJK651871.1JK651871--142--mtr-miR396a-5p_1ss21TC_degradome.jpg	.\4_T_Plot\BWH\gi354702167gbJK651871.1JK651871--142--mtr-miR396a-5p_1ss21TC_degradome.jpg		gi354702167gbJK651871.1JK651871	TTCCGAGAACTTCGAGAAGAAGCACACCGGCGCCGGAATACTGTCGATGGCGAATGCTGGGCCGAACACCAACGGATCACAGTTTTTCGTCTGTACGGCTAAGACCGATTGGCTGGACGGGAAGCATGTGGTGTTCGGGAGAGTTGTGGAAGGGATGGATGTTGTCAAGGCGATCGAGAAGGTTGGATCGAGCTCCGGGAGGTGCTCGAAGGTTGTGACGGTTGCTGATTGCGGTCAGCTCTCTTGAGTTTTCACTTATGTGTTGAATAATTTGATCTGATGAGATCTGTTTGAGATGCTTCGTCTCTTTATCTATCTATCTAGGCTTGTGGTTTTTATTGAGTCTGGTGGTTATGATCTGGACCTTGGTTCTGGTTTGGTTAATTTTGAATGGAAGAC…	Zanthoxylum ailanthoides ROC1 gene for putative peptidyl-prolyl cis-trans isomerase, partial cds, haplotype: 7	AB906575.1	196/245(80%)	+	449
			UUCCACAGCUUUCUUGAACUC	gi354701277gbJK654514.1JK654514	peptidylprolyl isomerase	GO:0005737(cytoplasm);GO:0042277(peptide binding);GO:0003755(peptidyl-prolyl cis-trans isomerase activity);GO:0006457(protein folding)	-	[O] Posttranslational modification, protein turnover, chaperones	CYPH	4	420-440	Y	91.2237	210.547	1.1045e-07	6.16024e-08	down	-1.20666	431	10	1.25	18	2.25	2	2	0.995732	0.993628	.\4_T_Plot\BWA\gi354701277gbJK654514.1JK654514--431--mtr-miR396a-5p_1ss21TC_degradome.jpg	.\4_T_Plot\BWH\gi354701277gbJK654514.1JK654514--431--mtr-miR396a-5p_1ss21TC_degradome.jpg		gi354701277gbJK654514.1JK654514	TTCTGAAGAGAGAGAGAATGGCAAACCCTAAGGTTTTCTTCGACATGACCGTCGGCGGCGCACCGTGCGG CCGGATCGTGATGGAGCTCTACGCCGACACCACACCGCGAACGGCGGAGAATTTCCGGGCACTCTGCACC GGCGAGAAAGGCGTCGGAAAAAGCGGCAAGCCTTTGCACTTCAAGGGCTCCAACTTCCACCGCGTGATTC CAGGGTTCATGTGCCAGGGCGGCGACTTCACCGCCGGAAACGGCACCGGCGGCGAGTCGATCTACGGATC CAAGTTTCCCGACGAGAACTTCGAGAAGAAGCACACCGGCGCCGGAATACTGTCGATGGCGAATGCTGGG CCGAACACCAACGGATCACAGTTTTTCGTCTGTACGGCTAAGAC…	PREDICTED: Erythranthe guttatus peptidyl-prolyl cis-trans isomerase 1 (LOC105957738), mRNA	XM_012981698.1	426/519(82%)	+	733
			UUCCACAGCUUUCUUGAACUC	gi354702931gbJK652635.1JK652635	peptidylprolyl isomerase	GO:0048046(apoplast);GO:0005829(cytosol);GO:0005886(plasma membrane);GO:0042277(peptide binding);GO:0003755(peptidyl-prolyl cis-trans isomerase activity);GO:0009626(plant-type hypersensitive response);GO:0006457(protein folding);GO:0046686(response to cadmium ion)	-	[O] Posttranslational modification, protein turnover, chaperones	CP18C	4	29-49	Y	91.2237	210.547	1.1045e-07	6.16024e-08	down	-1.20666	40	10	1.25	18	2.25	3	2	0.703268	0.993628	.\4_T_Plot\BWA\gi354702931gbJK652635.1JK652635--40--mtr-miR396a-5p_1ss21TC_degradome.jpg	.\4_T_Plot\BWH\gi354702931gbJK652635.1JK652635--40--mtr-miR396a-5p_1ss21TC_degradome.jpg		gi354702931gbJK652635.1JK652635	TTCCGATTGGCTGGACGGGAAGCATGTGGTGTTCGGGAGAGTTGTGGAAGGGATGGATGTTGTCAAGGCG ATCGAGAAGGTTGGATCGAGCTCCGGGAGGTGCTCGAAGGTTGTGACGGTTGCTGATTGCGGTCAGCTCT CTTGAGTTTTCACTTATGTGTTGAATAATTTGATCTGATGAGATCTGTTTGAGATGCTTCGTCTCTTTAT CTATCTATCTAGGCTTGTGGTTTTTATTGAGTCTGGTGGTTATGATCTGGACCTTGGTTCTGGTTTGGTT AATTTTGAATGGAAGACTCTTCTTGTGTTAAATTACTGCTATGGAAATAAAATAGTTCATGTT	Aeschynomene evenia voucher CIAT 8426 cyclophilin 1 (CYP1) gene, complete cds	KC163216.1	114/142(80%)	+	343
			UUCCACAGCUUUCUUGAACUC	gi354704051gbJK653755.1JK653755	peptidylprolyl isomerase	GO:0005737(cytoplasm);GO:0042277(peptide binding);GO:0003755(peptidyl-prolyl cis-trans isomerase activity);GO:0006457(protein folding)	-	[O] Posttranslational modification, protein turnover, chaperones	CYPH	4	420-440	Y	91.2237	210.547	1.1045e-07	6.16024e-08	down	-1.20666	431	10	1.25	18	2.25	2	2	0.995732	0.993628	.\4_T_Plot\BWA\gi354704051gbJK653755.1JK653755--431--mtr-miR396a-5p_1ss21TC_degradome.jpg	.\4_T_Plot\BWH\gi354704051gbJK653755.1JK653755--431--mtr-miR396a-5p_1ss21TC_degradome.jpg		gi354704051gbJK653755.1JK653755	TTCTGAAGAGAGAGAGAATGGCAAACCCTAAGGTTTTCTTCGACATGACCGTCGGCGGCGCACCGTGCGG CCGGATCGTGATGGAGCTCTACGCCGACACCACACCGCGAACGGCGGAGAATTTCCGGGCACTCTGCACC GGCGAGAAAGGCGTCGGAAAAAGCGGCAAGCCTTTGCACTTCAAGGGCTCCAACTTCCACCGCGTGATTC CAGGGTTCATGTGCCAGGGCGGCGACTTCACCGCCGGAAACGGCACCGGCGGCGAGTCGATCTACGGATC CAAGTTTCCCGACGAGAACTTCGAGAAGAAGCACACCGGCGCCGGAATACTGTCGATGGCGAATGCTGGG CCGAACACCAACGGATCACAGTTTTTCGTCTGTACGGCTAAGAC…	PREDICTED: Erythranthe guttatus peptidyl-prolyl cis-trans isomerase 1 (LOC105957738), mRNA	XM_012981698.1	426/519(82%)	+	743
			UUCCACAGCUUUCUUGAACUC	gi45743829gbCF811514.2CF811514	peptidylprolyl isomerase	GO:0005737(cytoplasm);GO:0042277(peptide binding);GO:0003755(peptidyl-prolyl cis-trans isomerase activity);GO:0006457(protein folding)	-	[O] Posttranslational modification, protein turnover, chaperones	CYPH	4	383-403	Y	91.2237	210.547	1.1045e-07	6.16024e-08	down	-1.20666	394	10	1.25	18	2.25	2	2	0.995732	0.993628	.\4_T_Plot\BWA\gi45743829gbCF811514.2CF811514--394--mtr-miR396a-5p_1ss21TC_degradome.jpg	.\4_T_Plot\BWH\gi45743829gbCF811514.2CF811514--394--mtr-miR396a-5p_1ss21TC_degradome.jpg		gi45743829gbCF811514.2CF811514	CTTCGACATGACCGTCGGCGGCGCACCGTGCGGCCGGATCGTGATGGAGCTCTACGCCGACACCACACCG CGAACGGCGGAGAATTTCCGGGCACTCTGCACCGGCGAGAAAGGCGTCGGAAAAAGCGGCAAGCCTTTGC ACTTCAAGGGCTCCAACTTCCACCGCGTGATTCCAGGGTTCATGTGCCAGGGCGGCGACTTCACCGCCGG AAACGGCACCGGCGGCGAGTCGATCTACGGATCCAAGTTTCCCGACGAGAACTTCGAGAAGAAGCACACC GGCGCCGGAATACTGTCGATGGCGAATGCTGGGCCGAACACCAACGGATCACAGTTTTTCGTCTGTACGG CTAAGACCGATTGGCTGGACGGGAAGCATGTGGTGTTCGGGAGA…	PREDICTED: Erythranthe guttatus peptidyl-prolyl cis-trans isomerase 1 (LOC105957738), mRNA	XM_012981698.1	406/500(81%)	+	536
			UUCCACAGCUUUCUUGAACUC	gi354713616gbJK662614.1JK662614	peptidylprolyl isomerase	GO:0005737(cytoplasm);GO:0042277(peptide binding);GO:0003755(peptidyl-prolyl cis-trans isomerase activity);GO:0006457(protein folding)	-	[O] Posttranslational modification, protein turnover, chaperones	CYPH	4	70-90	Y	115.55	210.547	0.00028322	0.000293587	down	-0.865625	81	11	1.58333	18	2.25	2	2	0.995732	0.993628	.\4_T_Plot\BWA\gi354713616gbJK662614.1JK662614--81--mtr-miR396a-5p_1ss21TC_degradome.jpg	.\4_T_Plot\BWH\gi354713616gbJK662614.1JK662614--81--mtr-miR396a-5p_1ss21TC_degradome.jpg		gi354713616gbJK662614.1JK662614	CCCAACACTAACGGATCACAGTTTTTCGTCTGTACGGCTAAGACGGATTGGCTGGACGGGAAGCATGTGG TGTTCGGGAGAGTTGTGGAAGGGATGGATGTTGTGAAGGCGATCGAGAAGGTTGGATCGAGCTCCGGGAG GTGCTCGAAGGTTGTGACGGTTGCTGATTGCGGTCAGCTCTCTTGAGTTTTCACTTAATGTGTTGAATAA TTTGATCTGATGAGATCTGTTTGAGATGCTTCGTCTCTTATCTATCTATCTAGGCTTGTGGTTTTTATTG AGTCTGGTGGTTATGATCTGGACCTTGGTTCTAGTTTGGTTAATTTTGAATGGAAGACTCTTCTTGTGTT AAATTACTGCTATGGAAATAAAATAGTTCATGTTTACTGCGTCT…	Aeschynomene tambacoundensis voucher LSTM60 cyclophilin 1 (CYP) gene, complete cds	KC899135.1	147/181(81%)	+	396
			UUCCACAGCUUUCUUGAACUC	gi354702364gbJK652068.1JK652068	peptidylprolyl isomerase	GO:0005737(cytoplasm);GO:0042277(peptide binding);GO:0003755(peptidyl-prolyl cis-trans isomerase activity);GO:0006457(protein folding)	-	[O] Posttranslational modification, protein turnover, chaperones	CYPH	4	261-281	Y	115.55	210.547	0.00028322	0.000293587	down	-0.865625	272	11	1.58333	18	2.25	3	2	0.703268	0.993628	.\4_T_Plot\BWA\gi354702364gbJK652068.1JK652068--272--mtr-miR396a-5p_1ss21TC_degradome.jpg	.\4_T_Plot\BWH\gi354702364gbJK652068.1JK652068--272--mtr-miR396a-5p_1ss21TC_degradome.jpg		gi354702364gbJK652068.1JK652068	TTCGCGGCAAGCCGTTGCACTTCAAGGGCTCCAACTTCCACCGCGTGATCCCTGGGTTCATGTGCCAGGG CGGCGACTTCACCGCCGGAAACGGCACCGGCGGCGAGTCGATCTACGGATCCAAGTTTCCCGACGAGAAC TTCGAGAAGAAGCACACAGGCGCGGGGATACTGTCGATGGCGAATGCTGGGCCCAACACTAACGGATCAC AGTTTTTCGTCTGTACGGCTAAGACGGATTGGCTGGACGGGAAGCATGTGGTGTTCGGGAGAGTTGTGGA AGGGATGGATGTTGTGAAGGCGATCGAGAAGGTTGGATCGAGCTCCGGGAGGTGCTCGAAGGTTGTGACG GTTGCTGATTGCGGTCAGCTCTCTTGAGTTTTCACTTAATGTGT…	PREDICTED: Eucalyptus grandis peptidyl-prolyl cis-trans isomerase (LOC104453409), mRNA	XM_010067954.2	304/370(82%)	+	542
			UUCCACAGCUUUCUUGAACUC	gi354703295gbJK652999.1JK652999	peptidylprolyl isomerase	GO:0005737(cytoplasm);GO:0042277(peptide binding);GO:0003755(peptidyl-prolyl cis-trans isomerase activity);GO:0006457(protein folding)	-	[O] Posttranslational modification, protein turnover, chaperones	CYPH	4	465-485	Y	115.55	210.547	0.00028322	0.000293587	down	-0.865625	476	11	1.58333	18	2.25	2	2	0.995732	0.993628	.\4_T_Plot\BWA\gi354703295gbJK652999.1JK652999--476--mtr-miR396a-5p_1ss21TC_degradome.jpg	.\4_T_Plot\BWH\gi354703295gbJK652999.1JK652999--476--mtr-miR396a-5p_1ss21TC_degradome.jpg		gi354703295gbJK652999.1JK652999	TTCGTCAACTTCGCAGTGTGTGTGTTTCTGTGTGAGAGAGAGAGACAGAGTGAATAGAGAGAATGGCAAA CCCTAAGGTTTTCTTCGACATGACCGTCGGCGGCGCACCGTGCGGGCGGATCGTGATGGAGCTCTACGCC GACACCACACCGCGAACGGCGGAGAATTTCCGGGCACTCTGCACCGGCGAGAAAGGCGTCGGAAAAAGCG GCAAGCCGTTGCACTTCAAGGGCTCCAACTTCCACCGCGTGATCCCTGGGTTCATGTGCCAGGGCGGCGA CTTCACCGCCGGAAACGGCACCGGCGGCGAGTCGATCTACGGATCCAAGTTTCCCGACGAGAACTTCGAG AAGAAGCACACAGGCGCGGGGATACTGTCGATGGCGAATGCTGG…	PREDICTED: Daucus carota subsp. sativus peptidyl-prolyl cis-trans isomerase-like (LOC108224768), mRNA	XM_017399491.1	429/528(81%)	+	784
			UUCCACAGCUUUCUUGAACUC	comp41109_c0	-	-	-	-	-	4	224-244	Y	1240.64	1497.22	0.89492	0.908016	down	-0.271202	235	17	17	16	16	2	2	0.995732	0.993628	.\4_T_Plot\BWA\comp41109_c0--235--mtr-miR396a-5p_1ss21TC_degradome.jpg	.\4_T_Plot\BWH\comp41109_c0--235--mtr-miR396a-5p_1ss21TC_degradome.jpg		comp41109_c0	TACACATTCTCTCTCTACATCTCCCCACCCCTAAAAACCCTATTATCACAGTTTGGTGGT TTGATTTACTAACAAAGATCTCATCAAACTAGTCCTCCAGCTCTTGTGTTATTCAACATA TGACCCTCTCCGTATTCTTCCACAGCTTTCTTGAACTGAATCCGATCCCTTATGACGTCT CGCCGGTGAACATTCCGGTGAAAATTCGGTATCGAAAAGAGTGCAGTTCAATAAAGCTGT GGGAAGATACGGATAGGGTCAGAACTCAGAAGTAAATTCGGGATCGGATTCGATTACTGC TGTTTGCATGCATGTAATCTGCATATGAACATGGATACCTACAAAGAACTGAGAGATAGG ATCGATGCCAGCAGAGGTGATGATGTACATTTA…	PREDICTED: Nelumbo nucifera uncharacterized LOC104586130 (LOC104586130), ncRNA	XR_733410.2	43/46(93%)	+	598
		vco-miR396d-3p	no found									N
		vco-miR396d-5p	UUCCACAGCUUUCUUGAACUC	comp44163_c0	-	-	-	-	-	4	826-847	Y	0	1122.92	0	1e-296	down	-	837			12	12		0		0.0838978	NA	.\4_T_Plot\BWH\comp44163_c0--837--mtr-miR396b-5p_1ss21GC_degradome.jpg		comp44163_c0	TCCTCTCTCTCTCTCTCTCTCACTGACTGATGAACTCATGCTCTGCGGAGCTCTATAGAT TAGTGGGAACAAAAAGATGGATTTTGGGGAAGTGGGTATGGATGGAATAGTGGGACCAAA GGGAAGTAATGGATCTGGGTTTCTTAAAAAGGGGAGATCTGGGTCTGGTGAAGAAGACTG GAGGGGATCATCCAAATTAGCCAAAACTGATGGTGATTCTGATTCCCAGAACGCAATGCT GTACCAACAGGGGACGAATCAGTTGCTTAGATCTAATTCTCTGCTCTCTGTTGATAATGG CGGCCAACAAGAGACCATGCTCAGCTTCTCTTCCCCCAGATCACAAGTTACCACTTTTCT TGGTAAAAATGGAGGTGGAGCAGAAAGGAGCAC…	PREDICTED: Vitis vinifera growth-regulating factor 1 (LOC100853530), mRNA	XM_003635328.3	1200/1719(70%)	+	1990
			UUCCACAGCUUUCUUGAACUC	comp48295_c0	-	-	-	-	-	4	224-244	Y	72.979	280.729	6.962e-21	2.38203e-22	down	-1.94363	235	1	1	3	3	4	2	0.975255	0.993628	.\4_T_Plot\BWA\comp48295_c0--235--mtr-miR396b-5p_1ss21GC_degradome.jpg	.\4_T_Plot\BWH\comp48295_c0--235--mtr-miR396b-5p_1ss21GC_degradome.jpg		comp48295_c0	ACCGCATTCCCTTCTACAAAACCCAATTGAACTTCACAATCACGTTTCCATTTTCTGGGT AGTCTTTGATTGATCTTGATTTTGCAGGGTTTTGATGGGTTCTGATCTTAAACTGTTGTT ATAGCGAGAAAAATTACAGATACAGCGAGGAAAAAACAAGGAGAGAGAAGAAGAGGAGAA AGAGAGAGAGAAGATGGCAGAGAAGCCTGAAGTTCTGGAGGCTGTGTTGAAGGAAGCTGT GGATTTGGAAAACATACCCATTGAGGAAGTTTTTGAGAATCTGAGATGTAGCAAAGAAGG TTTATCCGCTGAGTCTGCTCAGCAAAGGCTAGAGCTATTTGGCTATAACAAACTTGAGGA GAAGAAGGAGAGTAAATTCTTGAAGTTTTTGGG…	PREDICTED: Vitis vinifera HA11 H(+)-ATPase 11-like (LOC100241576), mRNA	XM_002270308.4	2463/2897(85%)	+	3368
			UUCCACAGCUUUCUUGAACUC	gi354708754gbJK658169.1JK658169	cell division protein FtsZ	GO:0009570(chloroplast stroma);GO:0009535(chloroplast thylakoid membrane);GO:0043234(protein complex);GO:0005525(GTP binding);GO:0003924(GTPase activity);GO:0043621(protein self-association);GO:0010020(chloroplast fission);GO:0051258(protein polymerization)	ko04112(Cell cycle - Caulobacter)	-	FTZ21	4	607-628	Y	0	93.5764	1.0558e-18	2.23915e-25	down	-	619			1	1		4		0.991713	NA	.\4_T_Plot\BWH\gi354708754gbJK658169.1JK658169--619--mtr-miR396b-5p_1ss21GC_degradome.jpg		gi354708754gbJK658169.1JK658169	CCTTCTTGACCCTCTTTTGAATGGCCTATCTTCTTCCTCAGTTACTGCTGACGAGATGCTTGGAGGGTCT CTGATAGTGTTCCCTTTGTTTCTTCGGCTCCGCAGGTAGGGGAAGAATGATTGGTGACTACACTGCAGAA AAAAAAGGCATTCTGGTTTCGTTATTCTTTACTGAGTAGAAATTTTGGGAATTCAGCTTTGCCTCATCGA TATGGTGACTTGCATACATTGTTCCTTTTTGCCCTCTGAGACACAAAATCCATCAGCAGTATTTTCCATT CCGAGAAGGAGGTTTGTAAATGAAAGTGGTAGGAGTAGAGCTTGCCAAGATAAAATTTCTATTTTATCAA ACATTAAATTTACGACGAATTCTCACAGAGTTGGCCCAATTCGT…	PREDICTED: Theobroma cacao cell division protein FtsZ homolog 2-2, chloroplastic (LOC18598231), mRNA	XM_018121777.1	222/285(78%)	+	715
			UUCCACAGCUUUCUUGAACUC	gi354709204gbJK661067.1JK661067	peptidylprolyl isomerase	GO:0005737(cytoplasm);GO:0042277(peptide binding);GO:0003755(peptidyl-prolyl cis-trans isomerase activity);GO:0006457(protein folding)	-	[O] Posttranslational modification, protein turnover, chaperones	CYPH	4	432-452	Y	10.4256	80.2084	8.6148e-11	2.94226e-12	down	-2.94363	443	1	0.142857	6	0.857143	4	2	0.975255	0.993628	.\4_T_Plot\BWA\gi354709204gbJK661067.1JK661067--443--mtr-miR396b-5p_1ss21GC_degradome.jpg	.\4_T_Plot\BWH\gi354709204gbJK661067.1JK661067--443--mtr-miR396b-5p_1ss21GC_degradome.jpg		gi354709204gbJK661067.1JK661067	CTTTTTGTTTGAGAGAGTGAAGAGAGAGAATGGCAAACCCTAAGGTTTTCTTCGACATGACCGTCGGCGG CGCACCGTGCGGGCGGATCGTGATGGAGCTCTACGCCGACACCACACCGCGAACGGCGGAGAATTTCCGG GCACTCTGCACCGGCGAGAAAGGCGTCGGAAAAAGCGGCAAGCCGTTGCACTTCAAGGGCTCCAACTTCC ACCGCGTGATCCCAGGGTTCATGTGCCAGGGCGGCGACTTCACCGCCGGAAACGGCACCGGCGGCGAGTC GATCTACGGATCGAAGTTTCCCGACGAGAACTTCGAGAAGAAGCACACCGGCGCCGGAATACTGTCGATG GCGAATGCTGGACCGAACACCAACGGATCGCAGTTTTTCGTCTG…	PREDICTED: Erythranthe guttatus peptidyl-prolyl cis-trans isomerase 1 (LOC105957738), mRNA	XM_012981698.1	427/519(82%)	+	670
			UUCCACAGCUUUCUUGAACUC	gi354712858gbJK661856.1JK661856	peptidylprolyl isomerase	GO:0005737(cytoplasm);GO:0042277(peptide binding);GO:0003755(peptidyl-prolyl cis-trans isomerase activity);GO:0006457(protein folding)	-	[O] Posttranslational modification, protein turnover, chaperones	CYPH	4	479-499	Y	10.4256	80.2084	8.6148e-11	2.94226e-12	down	-2.94363	490	1	0.142857	6	0.857143	4	3	0.975255	0.555238	.\4_T_Plot\BWA\gi354712858gbJK661856.1JK661856--490--mtr-miR396b-5p_1ss21GC_degradome.jpg	.\4_T_Plot\BWH\gi354712858gbJK661856.1JK661856--490--mtr-miR396b-5p_1ss21GC_degradome.jpg		gi354712858gbJK661856.1JK661856	TTCGCCGCCTCGGCCACCACTGTGTACAAGTCAACTTCAGTGTGTGTGTTTCTGTGTGAGAGAGTGAAGA GAGAGAATGGCAAACCCTAAGGTTTTCTTCGACATGACCGTCGGCGGCGCACCGTGCGGGCGGATCGTGA TGGAGCTCTACGCCGACACCACACCGCGAACGGCGGAGAATTTCCGGGCACTCTGCACCGGCGAGAAAGG CGTCGGAAAAAGCGGCAAGCCGTTGCACTTCAAGGGCTCCAACTTCCACCGCGTGATCCCAGGGTTCATG TGCCAGGGCGGCGACTTCACCGCCGGAAACGGCACCGGCGGCGAGTCGATCTACGGATCGAAGTTTCCCG ACGAGAACTTCGAGAAGAAGCACACCGGCGCCGGAATACTGTCG…	PREDICTED: Erythranthe guttatus peptidyl-prolyl cis-trans isomerase 1 (LOC105957738), mRNA	XM_012981698.1	427/519(82%)	+	655
			UUCCACAGCUUUCUUGAACUC	gi354700909gbJK651211.1JK651211	peptidylprolyl isomerase	GO:0005737(cytoplasm);GO:0042277(peptide binding);GO:0003755(peptidyl-prolyl cis-trans isomerase activity);GO:0006457(protein folding)	-	[O] Posttranslational modification, protein turnover, chaperones	CYPH	4	516-536	Y	10.4256	80.2084	8.6148e-11	2.94226e-12	down	-2.94363	527	1	0.142857	6	0.857143	4	2	0.975255	0.993628	.\4_T_Plot\BWA\gi354700909gbJK651211.1JK651211--527--mtr-miR396b-5p_1ss21GC_degradome.jpg	.\4_T_Plot\BWH\gi354700909gbJK651211.1JK651211--527--mtr-miR396b-5p_1ss21GC_degradome.jpg		gi354700909gbJK651211.1JK651211	TTCGAGATAATAGGGATATATAGAGAGAGAGGGAGAGAGAGAGAGAGAGAGAGAGAGAGAGAGAGAGAGAGAGAGAGAGAGTGAGAGAGAGAGAGAGAGTGAAGAGAGAGAGAATGGCAAACCCTAAGGTTTTCTTCGACATGACCGTCGGCGGCGCACCGTGTGGCCGGATCGTGATGGAGCTTTACGCCGACACCACCCCGCGAACGGCGGAGAATTTCCGGGCACTCTGCACCGGCGAGAAAGGCGTCGGAAAAAGCGGCAAGCCGTTGCACTTCAAGGGCTCCAACTTCCACCGCGTGATTCCAGGGTTCATGTGCCAGGGCGGCGACTTCACCGCCGGAAACGGCACCGGCGGCGAGTCGATCTACGGATCGAAGTTTCCCGACGAGAACTTCG…	PREDICTED: Erythranthe guttatus peptidyl-prolyl cis-trans isomerase 1 (LOC105957738), mRNA	XM_012981698.1	426/519(82%)	+	730
			UUCCACAGCUUUCUUGAACUC	gi354714076gbJK663074.1JK663074	peptidylprolyl isomerase	GO:0005737(cytoplasm);GO:0042277(peptide binding);GO:0003755(peptidyl-prolyl cis-trans isomerase activity);GO:0006457(protein folding)	-	[O] Posttranslational modification, protein turnover, chaperones	CYPH	4	65-85	Y	10.4256	80.2084	8.6148e-11	2.94226e-12	down	-2.94363	76	1	0.142857	6	0.857143	4	3	0.975255	0.555238	.\4_T_Plot\BWA\gi354714076gbJK663074.1JK663074--76--mtr-miR396b-5p_1ss21GC_degradome.jpg	.\4_T_Plot\BWH\gi354714076gbJK663074.1JK663074--76--mtr-miR396b-5p_1ss21GC_degradome.jpg		gi354714076gbJK663074.1JK663074	CACCAACGGATCGCAGTTTTTCGTCTGTACGGCTAAGACCGATTGGCTCGACGGGAAGCATGTGGTGTTC GGGAGAGTTGTGGAAGGTATGGATGTTGTGAAGGCGATCGAGAAGGTTGGATCGAGCTCCGGGAGGTGCT CGAAGGTTGTGACGGTTGCTGATTGCGGTCAGCTCTCTTGAGTTTTCACTTATGTTGTTGAATAATTTGA TCTGATGAGATCTGTTTGAGATGCTTCGTCTCTTATCTATCTATCTAGGCTTGTGGTTTTTGTTGAGTCT GGTGGTTATGATCTGGACCTTGGTTCTGGTTTGGTTAATTTTGAATGGAAGACTCTTCTTGTGTTAAATT ACTGCTATGGAAATAAAATAGTTCATGTTTACT	Ricinus communis mRNA for cyclophilin (cyp1 gene)	AJ245940.1	149/185(81%)	+	383
			UUCCACAGCUUUCUUGAACUC	gi354706534gbJK656677.1JK656677	peptidylprolyl isomerase	GO:0005737(cytoplasm);GO:0042277(peptide binding);GO:0003755(peptidyl-prolyl cis-trans isomerase activity);GO:0006457(protein folding)	-	[O] Posttranslational modification, protein turnover, chaperones	CYPH	4	485-505	Y	10.4256	80.2084	8.6148e-11	2.94226e-12	down	-2.94363	496	1	0.142857	6	0.857143	4	2	0.975255	0.993628	.\4_T_Plot\BWA\gi354706534gbJK656677.1JK656677--496--mtr-miR396b-5p_1ss21GC_degradome.jpg	.\4_T_Plot\BWH\gi354706534gbJK656677.1JK656677--496--mtr-miR396b-5p_1ss21GC_degradome.jpg		gi354706534gbJK656677.1JK656677	TTCAGAGAGGCCGCCTCGGCCACCACTGTGTACAAGTCAACTTCAGTGTGTGTGTTTCTGTGTGAGAGAG TGAAGAGAGAGAATGGCAAACCCTAAGGTTTTCTTCGACATGACCGTCGGCGGCGCACCGTGCGGGCGGA TCGTGATGGAGCTCTACGCCGACACCACACCGCGAACGGCGGAGAATTTCCGGGCACTCTGCACCGGCGA GAAAGGCGTCGGAAAAAGCGGCAAGCCGTTGCACTTCAAGGGCTCCAACTTCCACCGCGTGATCCCAGGG TTCATGTGCCAGGGCGGCGACTTCACCGCCGGAAACGGCACCGGCGGCGAGTCGATCTACGGATCGAAGT TTCCCGACGAGAACTTCGAGAAGAAGCACACCGGCGCCGGAATA…	PREDICTED: Erythranthe guttatus peptidyl-prolyl cis-trans isomerase 1 (LOC105957738), mRNA	XM_012981698.1	427/519(82%)	+	729
			UUCCACAGCUUUCUUGAACUC	gi354704130gbJK653834.1JK653834	peptidylprolyl isomerase	GO:0005737(cytoplasm);GO:0042277(peptide binding);GO:0003755(peptidyl-prolyl cis-trans isomerase activity);GO:0006457(protein folding)	-	[O] Posttranslational modification, protein turnover, chaperones	CYPH	4	419-439	Y	10.4256	80.2084	8.6148e-11	2.94226e-12	down	-2.94363	430	1	0.142857	6	0.857143	4	2	0.975255	0.993628	.\4_T_Plot\BWA\gi354704130gbJK653834.1JK653834--430--mtr-miR396b-5p_1ss21GC_degradome.jpg	.\4_T_Plot\BWH\gi354704130gbJK653834.1JK653834--430--mtr-miR396b-5p_1ss21GC_degradome.jpg		gi354704130gbJK653834.1JK653834	TTCGAAGAGAGAGAGAATGGCAAACCCTAAGGTTTTCTTCGACATGACCGTCGGCGGCGCACCGTGTGGC CGGATCGTGATGGAGCTTTACGCCGACACCACCCCGCGAACGGCGGAGAATTTCCGGGCACTCTGCACCG GCGAGAAAGGCGTCGGAAAAAGCGGCAAGCCGTTGCACTTCAAGGGCTCCAACTTCCACCGCGTGATTCC AGGGTTCATGTGCCAGGGCGGCGACTTCACCGCCGGAAACGGCACCGGCGGCGAGTCGATCTACGGATCG AAGTTTCCCGACGAGAACTTCGAGAAGAAGCACACCGGCGCCGGAATACTGTCGATGGCGAATGCTGGGC CGAACACCAACGGATCGCAGTTTTTCGTCTGTACGGCTAAGACC…	PREDICTED: Brassica oleracea var. oleracea peptidyl-prolyl cis-trans isomerase CYP18-4 (LOC106341430), mRNA	XM_013780201.1	418/515(81%)	+	715
			UUCCACAGCUUUCUUGAACUC	gi354704335gbJK654039.1JK654039	peptidylprolyl isomerase	GO:0005737(cytoplasm);GO:0042277(peptide binding);GO:0003755(peptidyl-prolyl cis-trans isomerase activity);GO:0006457(protein folding)	-	[O] Posttranslational modification, protein turnover, chaperones	CYPH	4	457-477	Y	10.4256	80.2084	8.6148e-11	2.94226e-12	down	-2.94363	468	1	0.142857	6	0.857143	4	3	0.975255	0.555238	.\4_T_Plot\BWA\gi354704335gbJK654039.1JK654039--468--mtr-miR396b-5p_1ss21GC_degradome.jpg	.\4_T_Plot\BWH\gi354704335gbJK654039.1JK654039--468--mtr-miR396b-5p_1ss21GC_degradome.jpg		gi354704335gbJK654039.1JK654039	TTCTGAAACCCTAAGGCTTCTGTGAGAGAGAGAGAGAGAGTGAAGAGAGAGAGAATGGCAAACCCTAAGG TTTTCTTCGACATGACCGTCGGCGGCGCACCGTGTGGCCGGATCGTGATGGAGCTTTACGCCGACACCAC CCCGCGAACGGCGGAGAATTTCCGGGCACTCTGCACCGGCGAGAAAGGCGTCGGAAAAAGCGGCAAGCCG TTGCACTTCAAGGGCTCCAACTTCCACCGCGTGATTCCAGGGTTCATGTGCCAGGGCGGCGACTTCACCG CCGGAAACGGCACCGGCGGCGAGTCGATCTACGGATCGAAGTTTCCCGACGAGAACTTCGAGAAGAAGCA CACCGGCGCCGGAATACTGTCGATGGCGAATGCTGGGCCGAACA…	PREDICTED: Erythranthe guttatus peptidyl-prolyl cis-trans isomerase 1 (LOC105957738), mRNA	XM_012981698.1	426/519(82%)	+	700
			UUCCACAGCUUUCUUGAACUC	gi354704051gbJK653755.1JK653755	peptidylprolyl isomerase	GO:0005737(cytoplasm);GO:0042277(peptide binding);GO:0003755(peptidyl-prolyl cis-trans isomerase activity);GO:0006457(protein folding)	-	[O] Posttranslational modification, protein turnover, chaperones	CYPH	4	420-440	Y	91.2237	210.547	1.1045e-07	6.16024e-08	down	-1.20666	431	10	1.25	18	2.25	2	2	0.995732	0.993628	.\4_T_Plot\BWA\gi354704051gbJK653755.1JK653755--431--mtr-miR396b-5p_1ss21GC_degradome.jpg	.\4_T_Plot\BWH\gi354704051gbJK653755.1JK653755--431--mtr-miR396b-5p_1ss21GC_degradome.jpg		gi354704051gbJK653755.1JK653755	TTCTGAAGAGAGAGAGAATGGCAAACCCTAAGGTTTTCTTCGACATGACCGTCGGCGGCGCACCGTGCGG CCGGATCGTGATGGAGCTCTACGCCGACACCACACCGCGAACGGCGGAGAATTTCCGGGCACTCTGCACC GGCGAGAAAGGCGTCGGAAAAAGCGGCAAGCCTTTGCACTTCAAGGGCTCCAACTTCCACCGCGTGATTC CAGGGTTCATGTGCCAGGGCGGCGACTTCACCGCCGGAAACGGCACCGGCGGCGAGTCGATCTACGGATC CAAGTTTCCCGACGAGAACTTCGAGAAGAAGCACACCGGCGCCGGAATACTGTCGATGGCGAATGCTGGG CCGAACACCAACGGATCACAGTTTTTCGTCTGTACGGCTAAGAC…	PREDICTED: Erythranthe guttatus peptidyl-prolyl cis-trans isomerase 1 (LOC105957738), mRNA	XM_012981698.1	426/519(82%)	+	743
			UUCCACAGCUUUCUUGAACUC	gi354702931gbJK652635.1JK652635	peptidylprolyl isomerase	GO:0048046(apoplast);GO:0005829(cytosol);GO:0005886(plasma membrane);GO:0042277(peptide binding);GO:0003755(peptidyl-prolyl cis-trans isomerase activity);GO:0009626(plant-type hypersensitive response);GO:0006457(protein folding);GO:0046686(response to cadmium ion)	-	[O] Posttranslational modification, protein turnover, chaperones	CP18C	4	29-49	Y	91.2237	210.547	1.1045e-07	6.16024e-08	down	-1.20666	40	10	1.25	18	2.25	3	2	0.703268	0.993628	.\4_T_Plot\BWA\gi354702931gbJK652635.1JK652635--40--mtr-miR396b-5p_1ss21GC_degradome.jpg	.\4_T_Plot\BWH\gi354702931gbJK652635.1JK652635--40--mtr-miR396b-5p_1ss21GC_degradome.jpg		gi354702931gbJK652635.1JK652635	TTCCGATTGGCTGGACGGGAAGCATGTGGTGTTCGGGAGAGTTGTGGAAGGGATGGATGTTGTCAAGGCG ATCGAGAAGGTTGGATCGAGCTCCGGGAGGTGCTCGAAGGTTGTGACGGTTGCTGATTGCGGTCAGCTCT CTTGAGTTTTCACTTATGTGTTGAATAATTTGATCTGATGAGATCTGTTTGAGATGCTTCGTCTCTTTAT CTATCTATCTAGGCTTGTGGTTTTTATTGAGTCTGGTGGTTATGATCTGGACCTTGGTTCTGGTTTGGTT AATTTTGAATGGAAGACTCTTCTTGTGTTAAATTACTGCTATGGAAATAAAATAGTTCATGTT	Aeschynomene evenia voucher CIAT 8426 cyclophilin 1 (CYP1) gene, complete cds	KC163216.1	114/142(80%)	+	343
			UUCCACAGCUUUCUUGAACUC	gi45743829gbCF811514.2CF811514	peptidylprolyl isomerase	GO:0005737(cytoplasm);GO:0042277(peptide binding);GO:0003755(peptidyl-prolyl cis-trans isomerase activity);GO:0006457(protein folding)	-	[O] Posttranslational modification, protein turnover, chaperones	CYPH	4	383-403	Y	91.2237	210.547	1.1045e-07	6.16024e-08	down	-1.20666	394	10	1.25	18	2.25	2	2	0.995732	0.993628	.\4_T_Plot\BWA\gi45743829gbCF811514.2CF811514--394--mtr-miR396b-5p_1ss21GC_degradome.jpg	.\4_T_Plot\BWH\gi45743829gbCF811514.2CF811514--394--mtr-miR396b-5p_1ss21GC_degradome.jpg		gi45743829gbCF811514.2CF811514	CTTCGACATGACCGTCGGCGGCGCACCGTGCGGCCGGATCGTGATGGAGCTCTACGCCGACACCACACCG CGAACGGCGGAGAATTTCCGGGCACTCTGCACCGGCGAGAAAGGCGTCGGAAAAAGCGGCAAGCCTTTGC ACTTCAAGGGCTCCAACTTCCACCGCGTGATTCCAGGGTTCATGTGCCAGGGCGGCGACTTCACCGCCGG AAACGGCACCGGCGGCGAGTCGATCTACGGATCCAAGTTTCCCGACGAGAACTTCGAGAAGAAGCACACC GGCGCCGGAATACTGTCGATGGCGAATGCTGGGCCGAACACCAACGGATCACAGTTTTTCGTCTGTACGG CTAAGACCGATTGGCTGGACGGGAAGCATGTGGTGTTCGGGAGA…	PREDICTED: Erythranthe guttatus peptidyl-prolyl cis-trans isomerase 1 (LOC105957738), mRNA	XM_012981698.1	406/500(81%)	+	536
			UUCCACAGCUUUCUUGAACUC	gi354701277gbJK654514.1JK654514	peptidylprolyl isomerase	GO:0005737(cytoplasm);GO:0042277(peptide binding);GO:0003755(peptidyl-prolyl cis-trans isomerase activity);GO:0006457(protein folding)	-	[O] Posttranslational modification, protein turnover, chaperones	CYPH	4	420-440	Y	91.2237	210.547	1.1045e-07	6.16024e-08	down	-1.20666	431	10	1.25	18	2.25	2	2	0.995732	0.993628	.\4_T_Plot\BWA\gi354701277gbJK654514.1JK654514--431--mtr-miR396b-5p_1ss21GC_degradome.jpg	.\4_T_Plot\BWH\gi354701277gbJK654514.1JK654514--431--mtr-miR396b-5p_1ss21GC_degradome.jpg		gi354701277gbJK654514.1JK654514	TTCTGAAGAGAGAGAGAATGGCAAACCCTAAGGTTTTCTTCGACATGACCGTCGGCGGCGCACCGTGCGG CCGGATCGTGATGGAGCTCTACGCCGACACCACACCGCGAACGGCGGAGAATTTCCGGGCACTCTGCACC GGCGAGAAAGGCGTCGGAAAAAGCGGCAAGCCTTTGCACTTCAAGGGCTCCAACTTCCACCGCGTGATTC CAGGGTTCATGTGCCAGGGCGGCGACTTCACCGCCGGAAACGGCACCGGCGGCGAGTCGATCTACGGATC CAAGTTTCCCGACGAGAACTTCGAGAAGAAGCACACCGGCGCCGGAATACTGTCGATGGCGAATGCTGGG CCGAACACCAACGGATCACAGTTTTTCGTCTGTACGGCTAAGAC…	PREDICTED: Erythranthe guttatus peptidyl-prolyl cis-trans isomerase 1 (LOC105957738), mRNA	XM_012981698.1	426/519(82%)	+	733
			UUCCACAGCUUUCUUGAACUC	gi354702167gbJK651871.1JK651871	peptidylprolyl isomerase	GO:0005737(cytoplasm);GO:0042277(peptide binding);GO:0003755(peptidyl-prolyl cis-trans isomerase activity);GO:0006457(protein folding)	-	[O] Posttranslational modification, protein turnover, chaperones	CYPH	4	131-151	Y	91.2237	210.547	1.1045e-07	6.16024e-08	down	-1.20666	142	10	1.25	18	2.25	2	2	0.995732	0.993628	.\4_T_Plot\BWA\gi354702167gbJK651871.1JK651871--142--mtr-miR396b-5p_1ss21GC_degradome.jpg	.\4_T_Plot\BWH\gi354702167gbJK651871.1JK651871--142--mtr-miR396b-5p_1ss21GC_degradome.jpg		gi354702167gbJK651871.1JK651871	TTCCGAGAACTTCGAGAAGAAGCACACCGGCGCCGGAATACTGTCGATGGCGAATGCTGGGCCGAACACCAACGGATCACAGTTTTTCGTCTGTACGGCTAAGACCGATTGGCTGGACGGGAAGCATGTGGTGTTCGGGAGAGTTGTGGAAGGGATGGATGTTGTCAAGGCGATCGAGAAGGTTGGATCGAGCTCCGGGAGGTGCTCGAAGGTTGTGACGGTTGCTGATTGCGGTCAGCTCTCTTGAGTTTTCACTTATGTGTTGAATAATTTGATCTGATGAGATCTGTTTGAGATGCTTCGTCTCTTTATCTATCTATCTAGGCTTGTGGTTTTTATTGAGTCTGGTGGTTATGATCTGGACCTTGGTTCTGGTTTGGTTAATTTTGAATGGAAGAC…	Zanthoxylum ailanthoides ROC1 gene for putative peptidyl-prolyl cis-trans isomerase, partial cds, haplotype: 7	AB906575.1	196/245(80%)	+	449
			UUCCACAGCUUUCUUGAACUC	gi354713616gbJK662614.1JK662614	peptidylprolyl isomerase	GO:0005737(cytoplasm);GO:0042277(peptide binding);GO:0003755(peptidyl-prolyl cis-trans isomerase activity);GO:0006457(protein folding)	-	[O] Posttranslational modification, protein turnover, chaperones	CYPH	4	70-90	Y	115.55	210.547	0.00028322	0.000293587	down	-0.865625	81	11	1.58333	18	2.25	2	2	0.995732	0.993628	.\4_T_Plot\BWA\gi354713616gbJK662614.1JK662614--81--mtr-miR396b-5p_1ss21GC_degradome.jpg	.\4_T_Plot\BWH\gi354713616gbJK662614.1JK662614--81--mtr-miR396b-5p_1ss21GC_degradome.jpg		gi354713616gbJK662614.1JK662614	CCCAACACTAACGGATCACAGTTTTTCGTCTGTACGGCTAAGACGGATTGGCTGGACGGGAAGCATGTGG TGTTCGGGAGAGTTGTGGAAGGGATGGATGTTGTGAAGGCGATCGAGAAGGTTGGATCGAGCTCCGGGAG GTGCTCGAAGGTTGTGACGGTTGCTGATTGCGGTCAGCTCTCTTGAGTTTTCACTTAATGTGTTGAATAA TTTGATCTGATGAGATCTGTTTGAGATGCTTCGTCTCTTATCTATCTATCTAGGCTTGTGGTTTTTATTG AGTCTGGTGGTTATGATCTGGACCTTGGTTCTAGTTTGGTTAATTTTGAATGGAAGACTCTTCTTGTGTT AAATTACTGCTATGGAAATAAAATAGTTCATGTTTACTGCGTCT…	Aeschynomene tambacoundensis voucher LSTM60 cyclophilin 1 (CYP) gene, complete cds	KC899135.1	147/181(81%)	+	396
			UUCCACAGCUUUCUUGAACUC	gi354703295gbJK652999.1JK652999	peptidylprolyl isomerase	GO:0005737(cytoplasm);GO:0042277(peptide binding);GO:0003755(peptidyl-prolyl cis-trans isomerase activity);GO:0006457(protein folding)	-	[O] Posttranslational modification, protein turnover, chaperones	CYPH	4	465-485	Y	115.55	210.547	0.00028322	0.000293587	down	-0.865625	476	11	1.58333	18	2.25	2	2	0.995732	0.993628	.\4_T_Plot\BWA\gi354703295gbJK652999.1JK652999--476--mtr-miR396b-5p_1ss21GC_degradome.jpg	.\4_T_Plot\BWH\gi354703295gbJK652999.1JK652999--476--mtr-miR396b-5p_1ss21GC_degradome.jpg		gi354703295gbJK652999.1JK652999	TTCGTCAACTTCGCAGTGTGTGTGTTTCTGTGTGAGAGAGAGAGACAGAGTGAATAGAGAGAATGGCAAA CCCTAAGGTTTTCTTCGACATGACCGTCGGCGGCGCACCGTGCGGGCGGATCGTGATGGAGCTCTACGCC GACACCACACCGCGAACGGCGGAGAATTTCCGGGCACTCTGCACCGGCGAGAAAGGCGTCGGAAAAAGCG GCAAGCCGTTGCACTTCAAGGGCTCCAACTTCCACCGCGTGATCCCTGGGTTCATGTGCCAGGGCGGCGA CTTCACCGCCGGAAACGGCACCGGCGGCGAGTCGATCTACGGATCCAAGTTTCCCGACGAGAACTTCGAG AAGAAGCACACAGGCGCGGGGATACTGTCGATGGCGAATGCTGG…	PREDICTED: Daucus carota subsp. sativus peptidyl-prolyl cis-trans isomerase-like (LOC108224768), mRNA	XM_017399491.1	429/528(81%)	+	784
			UUCCACAGCUUUCUUGAACUC	gi354702364gbJK652068.1JK652068	peptidylprolyl isomerase	GO:0005737(cytoplasm);GO:0042277(peptide binding);GO:0003755(peptidyl-prolyl cis-trans isomerase activity);GO:0006457(protein folding)	-	[O] Posttranslational modification, protein turnover, chaperones	CYPH	4	261-281	Y	115.55	210.547	0.00028322	0.000293587	down	-0.865625	272	11	1.58333	18	2.25	3	2	0.703268	0.993628	.\4_T_Plot\BWA\gi354702364gbJK652068.1JK652068--272--mtr-miR396b-5p_1ss21GC_degradome.jpg	.\4_T_Plot\BWH\gi354702364gbJK652068.1JK652068--272--mtr-miR396b-5p_1ss21GC_degradome.jpg		gi354702364gbJK652068.1JK652068	TTCGCGGCAAGCCGTTGCACTTCAAGGGCTCCAACTTCCACCGCGTGATCCCTGGGTTCATGTGCCAGGG CGGCGACTTCACCGCCGGAAACGGCACCGGCGGCGAGTCGATCTACGGATCCAAGTTTCCCGACGAGAAC TTCGAGAAGAAGCACACAGGCGCGGGGATACTGTCGATGGCGAATGCTGGGCCCAACACTAACGGATCAC AGTTTTTCGTCTGTACGGCTAAGACGGATTGGCTGGACGGGAAGCATGTGGTGTTCGGGAGAGTTGTGGA AGGGATGGATGTTGTGAAGGCGATCGAGAAGGTTGGATCGAGCTCCGGGAGGTGCTCGAAGGTTGTGACG GTTGCTGATTGCGGTCAGCTCTCTTGAGTTTTCACTTAATGTGT…	PREDICTED: Eucalyptus grandis peptidyl-prolyl cis-trans isomerase (LOC104453409), mRNA	XM_010067954.2	304/370(82%)	+	542
			UUCCACAGCUUUCUUGAACUC	comp41109_c0	-	-	-	-	-	4	224-244	Y	1240.64	1497.22	0.89492	0.908016	down	-0.271202	235	17	17	16	16	2	2	0.995732	0.993628	.\4_T_Plot\BWA\comp41109_c0--235--mtr-miR396b-5p_1ss21GC_degradome.jpg	.\4_T_Plot\BWH\comp41109_c0--235--mtr-miR396b-5p_1ss21GC_degradome.jpg		comp41109_c0	TACACATTCTCTCTCTACATCTCCCCACCCCTAAAAACCCTATTATCACAGTTTGGTGGT TTGATTTACTAACAAAGATCTCATCAAACTAGTCCTCCAGCTCTTGTGTTATTCAACATA TGACCCTCTCCGTATTCTTCCACAGCTTTCTTGAACTGAATCCGATCCCTTATGACGTCT CGCCGGTGAACATTCCGGTGAAAATTCGGTATCGAAAAGAGTGCAGTTCAATAAAGCTGT GGGAAGATACGGATAGGGTCAGAACTCAGAAGTAAATTCGGGATCGGATTCGATTACTGC TGTTTGCATGCATGTAATCTGCATATGAACATGGATACCTACAAAGAACTGAGAGATAGG ATCGATGCCAGCAGAGGTGATGATGTACATTTA…	PREDICTED: Nelumbo nucifera uncharacterized LOC104586130 (LOC104586130), ncRNA	XR_733410.2	43/46(93%)	+	598
		vco-miR396e-3p	no found									N
		vco-miR396e-5p	UUCCACAGCUUUCUUGAACUG	comp49633_c0	-	-	-	-	-	3.5	1572-1592	Y	145.958	46.7882	2.996e-17	1.73897e-17	up	1.64134	1583	4	2	1	0.5	2	4	0.526849	0.481766	.\4_T_Plot\BWA\comp49633_c0--1583--mtr-miR396b-5p_degradome.jpg	.\4_T_Plot\BWH\comp49633_c0--1583--mtr-miR396b-5p_degradome.jpg		comp49633_c0	CGATGACCCCAAAGATCAATTTGGATAATCTTGACCTCACCCATCAATAACACCCCGCCA GAGCGGAGTTCCGAAAGAGTATAAAACGGACAATCCCCACGTACCACAGCGGGCCCACGG ACCAGATACGAGCTACCAGTCTTCGATCCTACGCTGCTGTTTTTCTTCTCTCCCACCTCC CTCACTGACCGTCGTATTTGGGCGCTCTCTCCCTTCTCAAAACCCTCTCTCTCTCTCTGC TTGCTCCGGAAATGAATTGATTAGCAGACACGGTCGAAGCGTCCTTGTTCAGATTCCATA TCATGATCTAATTTGTATCGGTAATACGGTTTTTAAGGAAAATAGGAACCAACTGGTGGA CAGTGATGGAGGGTTTTCCTGCTCAGAAGCTCA…	PREDICTED: Vitis vinifera neutral ceramidase-like (LOC100255395), transcript variant X2, mRNA	XM_010652653.1	1874/2309(81%)	+	2948
		vco-miR396f-3p	GUUCAAUAAAGCUGUGGGAAG	comp43217_c0	-	-	-	-	-	4	1162-1182	Y	364.895	0	0	7.45839e-126	up	-	1173	5	5			2		0.353726		.\4_T_Plot\BWA\comp43217_c0--1173--mtr-miR396b-3p_degradome.jpg	NA		comp43217_c0	ATAGAGTTCAAGTGCTCGTCTTTATTCGTTGAGGAGAATCATCCACGCACCAGTCGTTGG ATTGGGGGCATTTATCCACATTGTGAAATTCTTGACGTAGGATTTCAATCGGTGCTCTGT TTTCTACATCAGTGACATGCAGTCACTCGAAGTGAAAGCAAATGCTGCTTGGTGTCAGAT GATGATTGCGCAAGTATATATGGCTATTGGTACTGAAATGTTCGAATGAGAGAGGCTGCC GCTGCGACGGAATATCTGGATTAGGTCTCATGGCTCAGCAATCGTCTCTTCTTCATCGTT TGCTAACTCTGTTGGACACTGGTTCAACCCAAGTAACAAGATTCACAGCTGCTCGGCAGA TAGGGGATATTGCGAAATCACACCCACAGGAAC…	PREDICTED: Vitis vinifera TATA-binding protein-associated factor BTAF1 (LOC100247209), transcript variant X3, mRNA	XM_002275249.4	4886/6206(79%)	+	6890
		vco-miR396f-5p	UUCCACAGCUUUCUUGAACUG	comp44163_c0	-	-	-	-	-	3.5	826-847	Y	0	1122.92	0	1e-296	down	-	837			12	12		0		0.0119455	NA	.\4_T_Plot\BWH\comp44163_c0--837--mtr-miR396b-5p_degradome.jpg		comp44163_c0	TCCTCTCTCTCTCTCTCTCTCACTGACTGATGAACTCATGCTCTGCGGAGCTCTATAGAT TAGTGGGAACAAAAAGATGGATTTTGGGGAAGTGGGTATGGATGGAATAGTGGGACCAAA GGGAAGTAATGGATCTGGGTTTCTTAAAAAGGGGAGATCTGGGTCTGGTGAAGAAGACTG GAGGGGATCATCCAAATTAGCCAAAACTGATGGTGATTCTGATTCCCAGAACGCAATGCT GTACCAACAGGGGACGAATCAGTTGCTTAGATCTAATTCTCTGCTCTCTGTTGATAATGG CGGCCAACAAGAGACCATGCTCAGCTTCTCTTCCCCCAGATCACAAGTTACCACTTTTCT TGGTAAAAATGGAGGTGGAGCAGAAAGGAGCAC…	PREDICTED: Vitis vinifera growth-regulating factor 1 (LOC100853530), mRNA	XM_003635328.3	1200/1719(70%)	+	1990
			UUCCACAGCUUUCUUGAACUG	gi354705083gbJK655226.1JK655226	neutral ceramidase	GO:0005783(endoplasmic reticulum);GO:0005576(extracellular region);GO:0005794(Golgi apparatus);GO:0017040(ceramidase activity)	ko00600(Sphingolipid metabolism)	[T] Signal transduction mechanisms	NCASE	3.5	555-575	Y	145.958	46.7882	2.996e-17	1.73897e-17	up	1.64134	566	4	2	1	0.5	2	4	0.526849	0.481766	.\4_T_Plot\BWA\gi354705083gbJK655226.1JK655226--566--mtr-miR396b-5p_degradome.jpg	.\4_T_Plot\BWH\gi354705083gbJK655226.1JK655226--566--mtr-miR396b-5p_degradome.jpg		gi354705083gbJK655226.1JK655226	TTCCGCTTCTAAAGTTTGTGGATGATGAGTGGGGACCAGTTGGTAGCTTTAATTGGTTTGCAACTCATGG AACTTCTATGAGCCGTACGAACTCCTTGATAAGTGGGGACAATAAAGGAGCTGCTGCACGATTTATGGAA GACTGGTTCAATGAGAACGGCATTCAAAATGCAAATTCTGATAACTCTGAAGCAGACGAAATTCCTCGCA GAATATCAAACATTATTTCTGTTGCTCGGAAAAATCACCACGAGTTGCTAGAACTTGCTGCTTCTTTCCA ATCGTCTCCCGGTAAACGAGCCACCAGGCTTATGAGTGTTGCAAGACGTGTTAGAAGTGCTCTCAGGCAG GCTGATAAGCCTACATTTGTGTCTGCATTTTGTCAGTCAAACTG…	PREDICTED: Vitis vinifera neutral ceramidase-like (LOC100255395), transcript variant X2, mRNA	XM_010652653.1	557/686(81%)	+	692
			UUCCACAGCUUUCUUGAACUG	comp41109_c0	-	-	-	-	-	3	224-244	Y	1240.64	1497.22	0.89492	0.908016	down	-0.271202	235	17	17	16	16	2	2	0.24469	0.22896	.\4_T_Plot\BWA\comp41109_c0--235--mtr-miR396b-5p_degradome.jpg	.\4_T_Plot\BWH\comp41109_c0--235--mtr-miR396b-5p_degradome.jpg		comp41109_c0	TACACATTCTCTCTCTACATCTCCCCACCCCTAAAAACCCTATTATCACAGTTTGGTGGT TTGATTTACTAACAAAGATCTCATCAAACTAGTCCTCCAGCTCTTGTGTTATTCAACATA TGACCCTCTCCGTATTCTTCCACAGCTTTCTTGAACTGAATCCGATCCCTTATGACGTCT CGCCGGTGAACATTCCGGTGAAAATTCGGTATCGAAAAGAGTGCAGTTCAATAAAGCTGT GGGAAGATACGGATAGGGTCAGAACTCAGAAGTAAATTCGGGATCGGATTCGATTACTGC TGTTTGCATGCATGTAATCTGCATATGAACATGGATACCTACAAAGAACTGAGAGATAGG ATCGATGCCAGCAGAGGTGATGATGTACATTTA…	PREDICTED: Nelumbo nucifera uncharacterized LOC104586130 (LOC104586130), ncRNA	XR_733410.2	43/46(93%)	+	598
		vco-miR396g	GCUCAAGAAAGCUGUGGGAAG	comp41475_c0	-	-	-	-	-	4	135-155	Y	0	93.5764	1.0558e-18	2.23915e-25	down	-	146			1	1		4		0.616572	NA	.\4_T_Plot\BWH\comp41475_c0--146--mtr-miR396b-3p_2ss2TC7TG_degradome.jpg		comp41475_c0	TTTCTTTTCCCTTCCCTAGTTCCAAACAGAACATTGAACACAGATAGTCAAACGCCAATA GACGTATGAGCATCTGAAGCAGAGAACAATACTGTTTTTCGCTTTCTGTGAAAATCCCTA GGAGAATTAGAGCCCTTTCTAGGGCTTTCTTGAGAGCTCGCTCTTCGTTGAACTCCTTAG AACAATTGTTTGAAAATCTTCACTGAAATTAGGGTTTTATTCTGTTGGTATTTTGAGGCT TTAGACCAAACCCATAAAAATCCATGATGTCAGGTCTCCGTAGAACTTCGAGAGCTCCTT TGAAGAACGGCGCCCTCCCCAAGAACGAACAATTGTTTGACCCTCTTTACCGAAATTAGG GTTTATTCTGTTGCTATTTTGAGGCTTTAGACC…	PREDICTED: Vitis vinifera mRNA-decapping enzyme subunit 2 (LOC100249543), mRNA	XM_010660103.2	755/925(82%)	+	1555
			GCUCAAGAAAGCUGUGGGAAG	comp46182_c0	-	-	-	-	-	4	144-164	Y	291.916	561.459	4.1885e-11	3.22892e-11	down	-0.943627	155	4	4	6	6	2	2	0.66423	0.636207	.\4_T_Plot\BWA\comp46182_c0--155--mtr-miR396b-3p_2ss2TC7TG_degradome.jpg	.\4_T_Plot\BWH\comp46182_c0--155--mtr-miR396b-3p_2ss2TC7TG_degradome.jpg		comp46182_c0	TCTCTCTCTCTCTCTCTAAAACCTAAACCTAGCCACCTCCTTCCGGCCTCCCTCCTTCCC CTCCCCCGTTCTACGGCGGCGGGAGGGGAGGGATCTATTTCCCTCTTTCTCTCTTCCTCT CTCCCTCTTTCTCTTTTTCGTTTCTTTTGACAGTTTTCTTGGGCGGCGGTGGAGGTTTTG GGTTTTGCAGCGCGTTTAGATGAATGGCGGCATCGAAGCAGTGAGCAACACCGGCGTTAT GGTTCTTGACATTTGGGTATTCTTGGGTCGCTTTACCGGTTGATGAGCGACCCTGCGTGG GATTCTCAGTTGGCGACAAGGGCGGCTCTCGATGAGGCTTCTTCTTCATGTCTCGCTCCT TATCGGAACAGGTAGCAACTTTGGGGTTGTTTT…	Botrytis cinerea strain T4 cDNA library	AL116866.1	59/68(87%)	+	1038
			GUUCGAGAAAGCUGUGGGAAG	comp46274_c0	-	-	-	-	-	4	115-135	Y	291.916	0	2.8674e-78	8.17758e-101	up	-	126	4	4			2		0.196088		.\4_T_Plot\BWA\comp46274_c0--126--mtr-miR396b-3p_2ss5AG7TG_degradome.jpg	NA		comp46274_c0	CGAAGAAGATCAGAAACCCTAGTTTTTATGCGCCCGTCTCTCTCCCTCTTCATTGGTTCA GCGTCTCGATCGCTCATTCATTAGCGAACTGTTTAGTTGATTCGGTGAATCACAATTTCT AAAGCTTTCTCGAAGAGAATTGTTCAAGAAGGTTGATGGATCGACAGGCTCATGACTACG CTGCTGCAATGGCATTTGCCCAGCAGCAGCAGCAAGCAGCTAATATTCAACAGCAGCAGC AATTTGGTTTCCACCCACAACACCAACAGTTTCCTCCATCAGTTCATGGCCCTCCGTTTC TATCCCCACATCCTTCTCTCCAACAATATCCTTTCCCTCGTCACTTACAGCAGCCACACC AACTCCACCCTCATCCTCCCCCCCATCCTCACC…	PREDICTED: Vitis vinifera calcium homeostasis endoplasmic reticulum protein-like (LOC100255482), transcript variant X1, mRNA	XM_010646035.1	1599/2088(77%)	+	2188
			GUUCGAGAAAGCUGUGGGAAG	comp51385_c0	-	-	-	-	-	3	28-48	Y	0	187.153	8.7169e-36	7.21162e-50	down	-	39			4	2		2		0.727489	NA	.\4_T_Plot\BWH\comp51385_c0--39--mtr-miR396b-3p_2ss5AG7TG_degradome.jpg		comp51385_c0	TCTCTCTCTCTCTCTCTCCACCCCTTGCTTCCTACAGCTTTCTGGAATGTCGGAAAAAAT CTTTTAAGAGAAAAAATGTGATACTAGAAACATGGGAAACAAGAAGGGGAGTTGGTTTTC GGCAATCAAGAGGGCTTTCACACCCAACTCCAAAGAGAGGCCAGTTGAGGGGTCGGAGAA AAATAGTTCGAAAGATAAGAAGAAACGAGGAATATCGAAGCATGGAGAGGCCAAAACACT CATTCCCCTCTTCCGGGAGCCGAGCAGTATCGAAAAAATACTTGGGGAAGTAGACCAACA GAATTTTCTTATTAGGCCTCCCACACCTGTTGAGCAACCAACACCGTTGCCTTTGGAACT TCCCAGGGCTGCCTCTCGGAGCGTAGCTTCTCC…	PREDICTED: Vitis vinifera protein IQ-DOMAIN 14 (LOC100266234), mRNA	XM_002276471.3	1201/1680(71%)	+	1694
			GUUCGAGAAAGCUGUGGGAAG	gi354705050gbJK655193.1JK655193	-	GO:0005886(plasma membrane)	-	-	IQD14	3	265-285	Y	0	187.153	8.7169e-36	7.21162e-50	down	-	276			4	2		2		0.727489	NA	.\4_T_Plot\BWH\gi354705050gbJK655193.1JK655193--276--mtr-miR396b-3p_2ss5AG7TG_degradome.jpg		gi354705050gbJK655193.1JK655193	TTCAAATGATCACACCCAGAGAAAATTATAAAATTAACCACCAAAAAGGTGAAAGGTAGGAACAAAAGTT GAAATCTTTTGCAAGGAAGTGAACCAGATTCGTCAAAGTTGTAAAGAGAGACGAGGTAAAGGCAAGCAAT GTCTGAACGCAAACTCCAGAAAGGCTAATTTTATCCGTGAGAGAAGAAAAAAAAGAGTTCTAGAGAGAGA GAGGGGTGAACTAGAGCTCTCTCTCTCTCTTTCTCTCTCTCTCTCCACCCCTTGCTTCCTACAGCTTTCT GGAATGTCGGAAAAAATCTTTTAAGAGAAAAAATGTGATACTAGAAACATGGGAAACAAGAAGGGGAGTT GGTTTTCGGCAATCAAGAGGGCTTTCACACCCAACTCCAAAGAG…	PREDICTED: Daucus carota subsp. sativus protein IQ-DOMAIN 14 (LOC108199732), mRNA	XM_017367676.1	275/386(71%)	+	703
	miR398	vco-miR398a-3p	no found									N
		vco-miR398a-5p	no found									N
		vco-miR398b-3p	no found									N
		vco-miR398b-5p	no found									N
		vco-miR398c-3p	no found									N
		vco-miR398c-5p	no found									N
	miR399	vco-miR399a	UGCCAAAGGAGAAUUGCCCUG	gi354709506gbJK658605.1JK658605	-	-	-	-	-	3	348-368	Y	145.958	0	5.09e-40	9.35003e-51	up	-	359	4	2			2		0.429507		.\4_T_Plot\BWA\gi354709506gbJK658605.1JK658605--359--mtr-miR399c_1ss13TA_degradome.jpg	NA		gi354709506gbJK658605.1JK658605	TTCCAATAACCCTCCTTCTGCTAGTCGCTAATATCAGCTATTTTCCTGGGAAACAGAAAGAAAGTGAGGG AAAGAGGAAGAAAGTTTGGTGGGTACCGTGTATATCAATAATTTCAAGTTCTGGGTTTGGTTCATTTGAT CATCTTGCGGTTCACTTTGAATGGAACATGAGAAAGTGAAACACCCGAAATCAGGTCCCATGTTAGTCTA TAGTTGCTGTGTTGACTTACGGAAAATAGAGGCAGTTTAAACCAGAAGTACATGTGTTCCATTTGCTGTT TCTGTTGGGTGGCTTGAACATCATACTCTTAATCCTGGCTTTTTGTTGGTTAATTGTAACTTCGATGCAA GGCAAATCTCCTTTGGCAATGTTGAGTTACTTTTGAAAGCAGCA…	PREDICTED: Vitis vinifera probable ubiquitin-conjugating enzyme E2 24 (LOC100266813), transcript variant X3, mRNA	XM_019218283.1	94/119(79%)	+	700
			UGCCAAAGGAGAAUUGCCCUG	comp31711_c0	-	-	-	-	-	3	470-490	Y	145.958	0	5.09e-40	9.35003e-51	up	-	481	4	2			2		0.429507		.\4_T_Plot\BWA\comp31711_c0--481--mtr-miR399c_1ss13TA_degradome.jpg	NA		comp31711_c0	CTCAAACCAGAAAGACAGAGAGAGAGAGAGAGCGGTTGAAGAGTGAGAAAGAACCAAAGA ACGACAAGAGAAGAAGGGTCTCTCTGCTAAGTCTGACATGTTCGGTTATGGGTTGATAGA AGGGGTTTGGGGAGGAGTTTGGCCTCTCTGAAGTCCCAATAACCCTCCTTCTGCTAGTCG CTAATATCAGCTATTTTCCTGGGAAACAGAAAGAAAGTGAGGGAAAGAGGAAGAAACTTT GGTGGGTACCGTGTATATCAATAATTTCAAGTTCTGGGTTTGGTTCATTTGATCATCTTG CGGTTCACTTTGAATGGTCCCATGTTAGTCTATAGTTGCTGTGTTGACTTATGGAAAATA GAGGCAGTTTAAACCAGAAGTACATGTGTTCCA…	PREDICTED: Nelumbo nucifera probable ubiquitin-conjugating enzyme E2 24 (LOC104608223), transcript variant X2, mRNA	XM_010274149.2	44/54(81%)	+	585
			UGCCAAAGGAGAAUUGCCCUG	comp49095_c0	-	-	-	-	-	3.5	179-199	Y	291.916	467.882	0.00010037	9.41422e-05	down	-0.680593	190	8	4	10	5	2	1	0.392798	0.00796336	.\4_T_Plot\BWA\comp49095_c0--190--mtr-miR399c_1ss13TA_degradome.jpg	.\4_T_Plot\BWH\comp49095_c0--190--mtr-miR399c_1ss13TA_degradome.jpg		comp49095_c0	ATCGTGATAGTTGTGGATCCGCTCTTCGGGGAAATCTCCTTTGGCAAAGTTTACAAGTTC CTATTCGAAGTTGTAGCATTCTGAGGATTCTAATACTCCTGGTCTAACCTTCAGTCCATT TGTTGGGCAAATCTCCTTTGGCAATTAGGAGTCTTCAGTAGACTCCGTGTAGCTCTATTT GGGCAAATCTCCTTTGGCATTATCTTCAGTTTTCTGGAGATATTATCTAGGTCTCTGCAT CGCAAGATCAGATTGATCAAAAAATATAGATTCGTATTTGAAATTTCACGGTACCATATT ATCTTTGGTATCATCACAACTAGCCAGTTCTACAACAGCAATCTCAAGAAACAACCGAAA CGGAAAGGTGGAAAGGTGTTGGATGTTAAAGAT…	PREDICTED: Vitis vinifera probable ubiquitin-conjugating enzyme E2 24 (LOC100266813), transcript variant X3, mRNA	XM_019218283.1	704/874(81%)	+	3302
		vco-miR399b	UGCCAAAGGAGAGUUGCCCUG	gi354709506gbJK658605.1JK658605	-	-	-	-	-	3	348-368	Y	145.958	0	5.09e-40	9.35003e-51	up	-	359	4	2			2		0.569101		.\4_T_Plot\BWA\gi354709506gbJK658605.1JK658605--359--mtr-miR399l_degradome.jpg	NA		gi354709506gbJK658605.1JK658605	TTCCAATAACCCTCCTTCTGCTAGTCGCTAATATCAGCTATTTTCCTGGGAAACAGAAAGAAAGTGAGGG AAAGAGGAAGAAAGTTTGGTGGGTACCGTGTATATCAATAATTTCAAGTTCTGGGTTTGGTTCATTTGAT CATCTTGCGGTTCACTTTGAATGGAACATGAGAAAGTGAAACACCCGAAATCAGGTCCCATGTTAGTCTA TAGTTGCTGTGTTGACTTACGGAAAATAGAGGCAGTTTAAACCAGAAGTACATGTGTTCCATTTGCTGTT TCTGTTGGGTGGCTTGAACATCATACTCTTAATCCTGGCTTTTTGTTGGTTAATTGTAACTTCGATGCAA GGCAAATCTCCTTTGGCAATGTTGAGTTACTTTTGAAAGCAGCA…	PREDICTED: Vitis vinifera probable ubiquitin-conjugating enzyme E2 24 (LOC100266813), transcript variant X3, mRNA	XM_019218283.1	94/119(79%)	+	700
			UGCCAAAGGAGAGUUGCCCUG	comp31711_c0	-	-	-	-	-	3	470-490	Y	145.958	0	5.09e-40	9.35003e-51	up	-	481	4	2			2		0.569101		.\4_T_Plot\BWA\comp31711_c0--481--mtr-miR399l_degradome.jpg	NA		comp31711_c0	CTCAAACCAGAAAGACAGAGAGAGAGAGAGAGCGGTTGAAGAGTGAGAAAGAACCAAAGA ACGACAAGAGAAGAAGGGTCTCTCTGCTAAGTCTGACATGTTCGGTTATGGGTTGATAGA AGGGGTTTGGGGAGGAGTTTGGCCTCTCTGAAGTCCCAATAACCCTCCTTCTGCTAGTCG CTAATATCAGCTATTTTCCTGGGAAACAGAAAGAAAGTGAGGGAAAGAGGAAGAAACTTT GGTGGGTACCGTGTATATCAATAATTTCAAGTTCTGGGTTTGGTTCATTTGATCATCTTG CGGTTCACTTTGAATGGTCCCATGTTAGTCTATAGTTGCTGTGTTGACTTATGGAAAATA GAGGCAGTTTAAACCAGAAGTACATGTGTTCCA…	PREDICTED: Nelumbo nucifera probable ubiquitin-conjugating enzyme E2 24 (LOC104608223), transcript variant X2, mRNA	XM_010274149.2	44/54(81%)	+	585
			UGCCAAAGGAGAGUUGCCCUG	comp49095_c0	-	-	-	-	-	3.5	179-199	Y	291.916	467.882	0.00010037	9.41422e-05	down	-0.680593	190	8	4	10	5	2	1	0.392798	0.00796336	.\4_T_Plot\BWA\comp49095_c0--190--mtr-miR399l_degradome.jpg	.\4_T_Plot\BWH\comp49095_c0--190--mtr-miR399l_degradome.jpg		comp49095_c0	ATCGTGATAGTTGTGGATCCGCTCTTCGGGGAAATCTCCTTTGGCAAAGTTTACAAGTTC CTATTCGAAGTTGTAGCATTCTGAGGATTCTAATACTCCTGGTCTAACCTTCAGTCCATT TGTTGGGCAAATCTCCTTTGGCAATTAGGAGTCTTCAGTAGACTCCGTGTAGCTCTATTT GGGCAAATCTCCTTTGGCATTATCTTCAGTTTTCTGGAGATATTATCTAGGTCTCTGCAT CGCAAGATCAGATTGATCAAAAAATATAGATTCGTATTTGAAATTTCACGGTACCATATT ATCTTTGGTATCATCACAACTAGCCAGTTCTACAACAGCAATCTCAAGAAACAACCGAAA CGGAAAGGTGGAAAGGTGTTGGATGTTAAAGAT…	PREDICTED: Vitis vinifera probable ubiquitin-conjugating enzyme E2 24 (LOC100266813), transcript variant X3, mRNA	XM_019218283.1	704/874(81%)	+	3302
	miR403	vco-miR403a	UUAGAUUCACGCACAAACUCUG	comp40107_c0	-	-	-	-	-	4	223-244	Y	729.79	93.5764	0	7.21709e-150	up	2.96326	235	10	10	1	1	0	4	0.00363247	0.174463	.\4_T_Plot\BWA\comp40107_c0--235--gma-miR403a_R+1_2ss20TC21GT_degradome.jpg	.\4_T_Plot\BWH\comp40107_c0--235--gma-miR403a_R+1_2ss20TC21GT_degradome.jpg		comp40107_c0	CTTTCCCTGCTTCTGCTTCTGCTTCTGCTTCCAAGCGCGCTCTCTCTCTCTCTCTCTCAA TGGGTTCTGGGTTTTCCCACAACAGACCGAAAACCCCGTCGCCGGAGCCGAGTCTCGGAA ACCTGCCGGAGGGTTGCGTGGCCTCCGTTCTGGTCTACTTGGATCCGCCAGAGATTTGTA GGCTTTCTGTTCTGAACCGTTCTTTTCACGGCGCTTCATCGGCAGATTTTGTGTGGGAAT CTAAGTTGCCTGCCAATTATGACGCCCTAACTAGACGAGTTTTCGATGATTTTGTTCCAA TGGAATTGTGTAAGAAAGAGTTGTATACGAGGCTGTGTCGTCAGAATTCCTTCGATGGTG GCACAAAGAAAGCGTGGTTGGATAAGAGTACAG…	PREDICTED: Ziziphus jujuba F-box protein PP2-A12 (LOC107430023), transcript variant X1, mRNA	XM_016040802.1	596/795(75%)	+	1091
			UUAGAUUCACGCACAAACUCUG	comp25090_c0	-	-	-	-	-	2.5	98-120	Y	656.811	5614.59	0	0	down	-3.09563	111	9	9	60	60	2	2	0.463998	0.438875	.\4_T_Plot\BWA\comp25090_c0--111--gma-miR403a_R+1_2ss20TC21GT_degradome.jpg	.\4_T_Plot\BWH\comp25090_c0--111--gma-miR403a_R+1_2ss20TC21GT_degradome.jpg		comp25090_c0	ACGAAATGTTTTTCGTTTGAGGGGGCCTGTATATTACCGTTCTACTGTTGGAAATGCCCA AAGCCAGGTTCAAATCTCCTTTCCTAAGCTTTAGAAAAGGACGTTTGTGCGTGAATCTAA TTGGGGTTTCGTGTCACTGCCACTTATACATGAGACTCCATACTGGGGTTCATGTACTTC CTCCAATTGACTATTACAATATCGTCGTGCGTCTTGTTTCTGTAATAAGCGGTCCTAGTA TCGCGGATATCATGGATCTGGTTTGTGTTTTATGAGGTCTTGTTTGAGAGTATTGTGTCT GGTGTCTTAGGACCTCCTCTGGTTTGTGTTTTATGAGGGTCTTGTTTCAGTGTGTTTGGT GTCTTATTTTCCTGATCCTTTTAGCTACCATGC…	PREDICTED: Vitis vinifera protein argonaute 2 (LOC100249360), transcript variant X3, mRNA	XM_019222724.1	52/65(80%)	+	405
			UUAGAUUCACGCACAAACUCUG	comp50284_c0	-	-	-	-	-	2.5	2788-2809	Y	12333.4	23019.8	0	0	down	-0.9003	2800	169	169	246	246	0	0	0.0103435	0.00996457	.\4_T_Plot\BWA\comp50284_c0--2800--gma-miR403a_R+1_2ss20TC21GT_degradome.jpg	.\4_T_Plot\BWH\comp50284_c0--2800--gma-miR403a_R+1_2ss20TC21GT_degradome.jpg		comp50284_c0	ATTTTACACCAAAATTGGATCATCGTTGGATTTTGAACAAGCTTTTCTCTGATGACCCCA TCCGGCCCCCAAACCAAAAGACTGCTTATGATGGAAAGAAAAACATCTTCAGTACAGTGC CGCTTCCCACTGGGCAGTTTGGTGGGGAAGACATGGAGAATCACCACACTCCTGTATTCA CTGTGACGTTTAAGAATGAGCTGAAGTATTCCATGG	PREDICTED: Vitis vinifera protein argonaute 2 (LOC100249360), transcript variant X3, mRNA	XM_019222724.1	58/74(78%)	+	216
	miR535	vco-miR535a-3p	no found									N
		vco-miR535a-5p	no found									N
		vco-miR535b	no found									N
	miR845	vco-miR845	UGCUCUGAUACCAAUUGUUGA	gi354710052gbJK659151.1JK659151	-	-	-	-	-	2.5	243-263	Y	0	187.153	8.7169e-36	7.21162e-50	down	-	254			2	2		2		0.579671	NA	.\4_T_Plot\BWH\gi354710052gbJK659151.1JK659151--254--bdi-miR845_1ss21GA_degradome.jpg		gi354710052gbJK659151.1JK659151	TTCCAGAGAGAGCTGTGAGCTCCCTCCTTCGGGAGGGAGGGTGCTCCTCCTCGGAGGGCTGCCGGAGCAC ACGGTGAGCGGAGTGGTGAGCTTGAGCGCACGGGGTACCGGTTTGTGGTCCCCGGGGAGCCGGTAGAGCT CCGGAGAGGTTTTTTCATGTTGTATATGTTGTACATATATACACGGAGTTTTTCCTCACATCTTGTGTGT GCTTGTGTGCGTTGTGTGGCCGGGGTCGATCCCCAACAAATGGTATCAGAGCGGGGTTGAAGATGGAGGT CGCCGGATTCGCCATTGAAGCTCACGGATCAAGATCGGAAAAAACGAAGGTGCTCGGAAGTTTTGCTCAC GAGGTTTTGTTCCTCTCGTCGAGAGGAGTCCAACGGTGTAAGGC…	Rhododendron luraluense RNA polymerase II second largest subunit (RBP2I) gene, partial cds	GU445464.1	29/31(94%)	+	631
			UGCUCUGAUACCAAUUGUUGA	comp52086_c0	-	-	-	-	-	4	1441-1461	Y	72.979	0	7.8333e-21	9.75055e-26	up	-	1452	1	1			4		0.522804		.\4_T_Plot\BWA\comp52086_c0--1452--bdi-miR845_1ss21GA_degradome.jpg	NA		comp52086_c0	TTCATTGGCGCAGACGGTGCCAAACTCGGAGTTGAAACGAGCTCCCAAGAGCCGTTTGAA GATGACGGTGTTGCTCTGTGTTTTTCAGAGGAGCAGAGAAGAAGATGAAGAAAGGAGAAG AGAGAGATGGACGAATAAAGAAAAGTCTGGTGAATTATTAGCATTCATTTAAGGTGAAGC CTTGAAGTCTCAGTAGGCAATGCGTGTGCAATTATGATCCCCACCAAGAAAACAAATCAA TTCCAACGAAAGTTGTCTGTTGTGCAATGATTTCAATGAGAAAATTGCAGTGCACCCCCT TGAACTCTTAAGAGTTTGAGTCAAAGCCCAGAAGTTCTAAAGATTTCAATTTGATCCCTG CTAGACGAGACTAATGACGAGGAGAGATTAAGG…	Glycine max strain Williams 82 clone GM_WBb0167A12, complete sequence	AC235453.1	38/42(90%)	+	1502
			UGCUCUGAUACCAAUUGUUGA	gi354701590gbJK654677.1JK654677	-	-	-	-	-	3	241-261	Y	36.4895	0	3.6034e-11	4.64172e-13	up	-	252	1	0.5			4		0.850792		.\4_T_Plot\BWA\gi354701590gbJK654677.1JK654677--252--bdi-miR845_1ss21GA_degradome.jpg	NA		gi354701590gbJK654677.1JK654677	TTCCAGAGAGAGCTGTGAGCTCCCTCCTTCGGGAGGGAGGGTGCTCCTCCTCGGAGGGCTGCCGGAGCAC ACGGTGAGCGGAGTGGTGAGCTTGAGCGCACGGGGTACCGGTTTGTGGTCCCCGGGGAGCCGGTAGAGCT CCGGAGAGGTTTTTTCATGTTGTATATGTTGTACATATATACACGGAGTTTTTCCTCACATCTTGTGTGT GCTTGTGCGTTGTGTGGCCGGGGTCGATCCCCAACAAGTGGTATCAGAGCTTGGTGGAGGGGGGTCACCG GAAACGGCGTTTGAAGCTCACGGATCAAAAATCGAAAAAAATGAAGTTGCTCAGATGGAAGTTTTGCTCA CGGGGTTTTGTTCGTCTCGTCGAGGCGAGTCCAACGGTGTAAGG…	Cotton 2S albumin storage protein (Mat5-A) gene, complete cds	M86213.1	28/28(100%)	+	747
	miR894	vco-miR894	UUCACGUCGGGUUCACCA	comp42848_c0	-	-	-	-	-	4	490-507	Y	218.937	0	3.7423e-59	8.81751e-76	up	-	498	3	3			2		0.984189		.\4_T_Plot\BWA\comp42848_c0--498--ppt-miR894_L-3R+1_1_degradome.jpg	NA		comp42848_c0	TGAGTGTGTTGCCAAAGGCTGTGCCTTGGAGTGTGCGATTCTCAGCCCCACGTTTAAAGT GCGGGAATTTCAGGTCAACGAGAGTTTCCCATTTCCCATTGCTTTGTCATGGAAAGGTGC TGCTCCGGATACTGAAAATGGAGGTGCAGATAATCAACAAAGCACTGTTGTTTTTCCTAA GGGGAATCCAATTCCTAATGTCAAAGCCTTGACATTCTATAGATCCGGAACTTTTACAAT AGATGTTCAATATGGTGATGTCAGCGAACTGCAGGCGCCTGCTAAGATTAGCACCTATAC GATTGGCCCTTTTAAACCCACAAAGAGTGAACGGTCAAAACTGAAGGTGAAAGTTCGTCT AAATCTCCATGGGATTGTATCTGTCGAGTCTGC…	PREDICTED: Erythranthe guttatus heat shock 70 kDa protein 15-like (LOC105975769), mRNA	XM_013000997.1	1041/1320(79%)	+	1781
			UUCACGUCGGGUUCACCA	comp42589_c0	-	-	-	-	-	4	2217-2234	Y	0	93.5764	1.0558e-18	2.23915e-25	down	-	2225			1	1		4		0.973818	NA	.\4_T_Plot\BWH\comp42589_c0--2225--ppt-miR894_L-3R+1_1_degradome.jpg		comp42589_c0	CTACCCACTGTGTTTGATTCCTCTTCTTGGTCTGCTGCTTTGCTTCAAGAATCTATTTTG GAGGAAAAGATCAGAGTCAAAGAGTTGGTGGTGGACTTTTCCTCCTGACCTTCAGTCAAC AATTCCAGTTGAACACATAAAAAGATGAAGAAGCTCTTCTTTTTTAGATCTAGTGCTAAC AACAATCCATCTCTCAGTGGAGTAAATGATGACCAATCTACTGACAAAGCCAAGAATAGT TTCCGAAGTCCCAGGGGTTCGTCGAAGACTCGAAAACAAGTACTTGAAAACTCAACCTCT GGTACCGGTCCATTTCTTAGAAGGAGTCTTTCGTTTTCCTCAGCAGCGTTAGATGAAGGG GCGCTAGGGCAGAAATATTCTTCCTCCATCAAT…	PREDICTED: Vitis vinifera myosin-11 (LOC100241537), transcript variant X4, mRNA	XM_019224504.1	1316/1793(73%)	+	3094
			UUCACGUCGGGUUCACCA	gi354707124gbJK657267.1JK657267	-	-	-	-	-	4	118-135	Y	0	46.7882	4.301e-10	5.56634e-13	down	-	126			1	0.5		4		0.973818	NA	.\4_T_Plot\BWH\gi354707124gbJK657267.1JK657267--126--ppt-miR894_L-3R+1_1_degradome.jpg		gi354707124gbJK657267.1JK657267	TTCCCACGGTGGCGATGACGTTGTATGCGATCCGGTGTGTGTGGAGGAGTTTTACAAGAAGGCAGCGAGC AAGGATAAGACGATTTGGGTTTACCCGGGGATGTGGCACCAGCTGATTGGTGAGCCCGATGAGAATGTTG AGTTGGTGTTTGGGGAGGTTGTTGAGTGGTTGAAGACTAGGGCTGAACGCGCTACCTCTTGTGGTGGCGG AGAGGCTGAAACTGCCGTGGAAGTTGGCGGGAGCGTAGGTGAATAGTTAATCAAAAAGTTGCTCTTGTAT TTGATGTGTCTTGGAAAGACTTCGGTTGGGTTTCTGTAATGGTCTTTTAGAGGTGCTTTGCCTCTAGAAC TGGTTTCCAAACCTACTACTCAAATAGTCAGTATCCAATCTCTT…	PREDICTED: Sesamum indicum caffeoylshikimate esterase-like (LOC105161117), misc_RNA	XR_847747.1	146/185(79%)	+	439
			UUCACGUCGGGUUCACCA	comp49293_c0	-	-	-	-	-	4	996-1013	Y	0	46.7882	4.301e-10	5.56634e-13	down	-	1004			1	0.5		4		0.973818	NA	.\4_T_Plot\BWH\comp49293_c0--1004--ppt-miR894_L-3R+1_1_degradome.jpg		comp49293_c0	CTCCTATAATCATCAAAGCCGACTTTCAACTCGCTCCTCTTTCTCTCTCTCCCTCCCCTC TATCTCTCTCTCTCTCTCTCTATATCGCAGTTCAATTTACTAGCAGAAATGGTGCACCCC ATAGCGGAGGCCAATGACAAGAGCCCGTTCGGCTCACTCACTCCGGCCGAGTTCTACGCA CACCACTCGGTGACTCACTCCTCCGAGTACATCACAAACCCTAGGGGCATGAAGCTCTTC ACCCAATCCTGGACCCCACTCCCCCCGACCAAAATCGCCGGCACCGTCGCCGTCGTCCAC GGCTTCACCGGCGAGACCAGCTGGTTCCTCCAGCTCACCGCCGTCCTCTTAGCCAAATCG GGATTCGCCACGTGCGCGGTAGACCACCAGGGC…	PREDICTED: Glycine max caffeoylshikimate esterase-like (LOC100818192), mRNA	XM_003536307.2	734/970(76%)	+	1346
			UUCACGUCGGGUUCACCG	comp50675_c0	-	-	-	-	-	4	622-639	Y	0	93.5764	1.0558e-18	2.23915e-25	down	-	630			1	1		4		0.852983	NA	.\4_T_Plot\BWH\comp50675_c0--630--ppt-miR894_L-3R+1_2_degradome.jpg		comp50675_c0	GATTATTCAGCTTCTAATTATTGTTTGTTTTGGGTTTGTAATTGTTTGGATTAGTGATGG GAAAACCTACTGGAAAAAAGATCAAACAAACAGAATCGAAACCTAACGAAGCAAATGCAA AACATAGCAAAACTTCGAAGGCGTTCGACGAGGACACGGCCGTGTTCGTGAACATGTCAC AGGAATTGAAGGAAGAAGGCAACAAGCTGTTCCAAAAGCGTGATCACGAAGGCGCCATGT TAAAGTACGAAAAAGCCCTCAAACTCTTACCCAGGAGCCACATCGACGTGGCCTACCTGC GCAGCAACATGGCCGCCTGCTATATGCAGATGGGTCTCGGCGAGTACCCGAGAGCGATCC ACGAGTGCAATTTGGCGTTAGAAGTAGCCCCTA…	PREDICTED: Theobroma cacao uncharacterized LOC18587751 (LOC18587751), mRNA	XM_018128477.1	352/452(78%)	+	622
			UUCACGUCGGGUUCACCG	gi354711766gbJK664129.1JK664129	-	-	-	[P] Inorganic ion transport and metabolism	SPX4	4	321-338	Y	36.4895	0	3.6034e-11	4.64172e-13	up	-	329	1	0.5			4		0.772284		.\4_T_Plot\BWA\gi354711766gbJK664129.1JK664129--329--ppt-miR894_L-3R+1_2_degradome.jpg	NA		gi354711766gbJK664129.1JK664129	TTCGCCGCCTCGGGCAACAAATATTCCAAGAAAATCCTCTCTGGTTTACCAAAAAAAAAAAACAAGATTC GAAAATCCCCATTCCCCAAACGAATCAAACAAATTCTCTCTCTCTCTCTCTCTCTCTCTCTCTCTCTCTC TAATCCGCCGATATTACAATCGAGTTTGGAAACAGCGAACAATCAATCGTTTTGGTGGGGCATGAAATTC GGGAAGGAGTTTCGCACTCACTTGGAAGAAACCCTACCTGAATGGAGGGACAAGTTCCTCTGTTACAAGC TCTTGAAGAAGCTGCTCAAACACGTCCCCACCAACACCGTCGATGAATCCGACGGGAATCTTCTTCCGCC CGTGCCGCCGCTGGGTGACCTCCACGACTGGTTCGTCAAAATCA…	Camellia oleifera SPX domain-containing protein 4 (SPX4) mRNA, complete cds	KU161161.1	452/545(83%)	+	734
			UUCACGUCGGGUUCACCG	comp44945_c0	-	-	-	-	-	4	199-216	Y	36.4895	0	3.6034e-11	4.64172e-13	up	-	207	1	0.5			4		0.772284		.\4_T_Plot\BWA\comp44945_c0--207--ppt-miR894_L-3R+1_2_degradome.jpg	NA		comp44945_c0	TCTCTCTCTCTCTCTCTCTCATCCGCCGATATTACGATCGAGGTTGGAAACAGCGAACAA TCAATCGTTTTGGTGGGGCATGAAATTCGGGAAGGAGTTTCGCACTCACTTGGAAGAAAC CCTACCCGAATGGAGGGACAAGTTCCTCTGTTACAAGCTCTTGAAGAAGCTGCTCAAACA CGTCCCCACCAACACCGTCGATGAATCCGACGGGAATCTTCTTCCGCCCGTGCCGCCGCT GGGTGACCTCCACGACTGGTTCGTCAAAATCATCGGCGAAGAACTCGACCACGACTGGTT TGTCAAAATCATCGGCGGAGAACTCGA	Camellia oleifera SPX domain-containing protein 4 (SPX4) mRNA, complete cds	KU161161.1	167/218(77%)	+	327
	miR2111	vco-miR2111	no found									N
	miR2118	vco-miR2118	UUACCGACUCCACCCAUACCUA	comp27065_c0	-	-	-	-	-	3	149-170	Y	437.874	748.612	3.3566e-09	2.84872e-09	down	-0.773702	161	6	6	8	8	0	0	0.00466789	0.00449641	.\4_T_Plot\BWA\comp27065_c0--161--mtr-miR2118_2ss8TC18TA_degradome.jpg	.\4_T_Plot\BWH\comp27065_c0--161--mtr-miR2118_2ss8TC18TA_degradome.jpg		comp27065_c0	CCATCTACTTCATCTTCACAAAGGCCACAAACTTCATCTTTGAATCATGTTCCTCATTTA TATGGTAGAGATGGGGATAAAAACGCAATAATAGAGTTGCTCCTAGGTGATCAATCGGGT AATGGAAACGTTGGTGTAGTTCCAATTGTTGGAATGGGTGGGGTCGGTAAGACCACCCTT GCTCAGAATGTCTACAACGATGAAATGGTGGGAAAACATTTTGAGATGAAAGCGTGGGTT TGTGTATCTGAAGTGTTCGAGATTTTGGGTGTGACAAAAGCAATTCTCGAGTCCGTCACT TCCGAGACT	PREDICTED: Theobroma cacao putative disease resistance RPP13-like protein 1 (LOC18589842), mRNA	XM_018127664.1	178/245(73%)	+	309
	MIR2603	vco-miR2603	GGUCCCUGCCCUUUGUACA	comp50183_c0	-	-	-	-	-	3.5	2737-2754	Y	218.937	0	3.7423e-59	8.81751e-76	up	-	2745	3	3			2		0.526849		.\4_T_Plot\BWA\comp50183_c0--2745--mtr-MIR2603-p5_2ss10AC18AC_degradome.jpg	NA		comp50183_c0	TTTGGTCGGTAGTTGGAAGAAGGAGAGAGAAGGACGGCTCCATCCGCTACTGGTGTCTCT CGCGTTAGTTCGCTGTTGACTCGATCATATTCAACCAAAAGAAATGATGGGTTTTGGGAC TTCCGGTAATGGTGGTTCGTCATCGCCGTCTTCCAATTTATCGGCTTTAGCGCCTCCTTT TTCAGTGGATCGGTCCAATTCCAAACCCAATATAAACCCACCTGTGAATTTCTCTGAACC CCCTTATGCTTTGCCTTTTCACTCTTCTTTCCCTAGTTGGCAATATTCGCATCACCCTTC AGCTTCTAGACCTGATTTCTATCCCAATCATAGATCAGAAGTTGATTCAATTCGGACCAC ATGTCAGCCTTCAAGCGACGTGCCAAACCCTAA…	PREDICTED: Ziziphus jujuba uncharacterized LOC107414988 (LOC107414988), transcript variant X2, mRNA	XM_016023219.1	148/182(81%)	+	3245
	miR6149	vco-miR6149a	no found									N
	miR6478	vco-miR6478	UCGACCUUAGCUCAGUUGGUA	comp23367_c0	-	-	-	-	-	4	118-137	Y	0	187.153	8.7169e-36	7.21162e-50	down	-	128			2	2		2		0.183096	NA	.\4_T_Plot\BWH\comp23367_c0--128--ptc-miR6478_2ss1CT21GA_degradome.jpg		comp23367_c0	CACTACTCTGCTTATGCTAAGTTAATTGATGAGAAGAGATGGTATCATTTTGATGATGCC CATGTATCGCCGGTTAGTGAAGATGACATCAAGAGTTCTGCTGCTTATGTGCTGTTCTAC CAAAGAGTTAAGGTTGAACCAAATGCTGGACTTGGAAAACCATCCCAGGATCAAGTGAAT CCTTGAAAGCTATTCTGGGCGTGTATTTTTTCGCCTATTATTTCGGCTCTTGTGCCTCTG CTTTCCCCGTGAAGATTTTATCTTGAGGGTAGAATAGTCTATCAACCAGATATAAGCTGT ATAGGACACCTGGTGGCATCTGGTTTCAAGATGAGAAAAGAGGGTTGGTGTGAATAGTCA GGTTTTGTGTTCAGCAGCATGGTGCCGAGGTAA…	PREDICTED: Sesamum indicum ubiquitin carboxyl-terminal hydrolase 9 (LOC105164413), mRNA	XM_011083063.1	111/131(85%)	+	614
	miR7122	vco-miR7122a-3p	no found									N
		vco-miR7122a-5p	no found									N
		vco-miR7122b-3p	no found									N
		vco-miR7122b-5p	no found									N
			UUAUACAGAGAAAGCACGGUUG	comp13410_c0	-	-	-	-	-	3.5	117-138	Y	3430.01	3649.48	2.8238e-07	3.0334e-07	down	-0.0894784	129	47	47	39	39	0	0	0.00415031	0.00399781	.\4_T_Plot\BWA\comp13410_c0--129--mdm-miR7122a_2ss14TG21CT_degradome.jpg	.\4_T_Plot\BWH\comp13410_c0--129--mdm-miR7122a_2ss14TG21CT_degradome.jpg		comp13410_c0	AAAAGATTGCAGATGGATGTTCGATGGTGTTTTGGGTGCAGTCAGATATGAGCCTTTGGT TAATATTACAGTCTATCAAGGGCCTAGCTTTGCTGTCACCGGAATCCAGAAACGTTCGAC CGTGGTTTCTCCGTATAACAACATGCGCGCCAAGTGTAATTTTTCTTGGTAACTGCTACT GCCACCTGAATCGAGTGGATTTTGGGTTTGACAATTGCTTTTGCCGCATGAATCGGGTTG ATTGCGTGTTCGGCAACTGCTACTGTCACTTGAATCGGGTCGTTTTCTGTGGGAGTTTGC AATAAGGATTTTATTTTTCAGAGCAGTTACACTGGAAAACGCATGTATTTTCTTTTTTGC	PREDICTED: Sesamum indicum pentatricopeptide repeat-containing protein At1g63330-like (LOC105172068), mRNA	XM_011093406.1	36/40(90%)	+	360
	miR7693	vco-miR7693-5p	GCAUCGAUGAAGAGCGUA	comp28653_c0	-	-	-	-	-	4	551-567	Y	0	93.5764	1.0558e-18	2.23915e-25	down	-	559			1	1		4		0.998994	NA	.\4_T_Plot\BWH\comp28653_c0--559--osa-MIR7693-p5_2ss1CG17AT_degradome.jpg		comp28653_c0	ATGGAAAGAAGTTGATCGGATGAAGACGAAGCAGCAGACGACTACGAGAGAGAGAATGGG ATGGATTGGAGAGACTATGATGGACTCCATCAAATCAGTTAAGATCAGACAGTCTGCCTC TCACGCCGTCAGCCTAGGAATCGTAGTTACATCTGCATTGATGATGTGGAAGACTTTAAT TTGTATCACTGGCAGCACAGCTCCAATTGTTGTTGTTCTTTCTGAAAGCATGGAACCTGG GTTCCAAAGGGGGGACATTTTATTCTTACACATGGGGAAAGGTCCTATACGTGCTGGGGA AATTGTTGTGTTTAATGTCGATGGTCGTGATATACCAATTGTCCATCGTGTAATTAAGGT TCATGAGCAGAAAGATAATGGAGAAGTTGATGT…	PREDICTED: Vitis vinifera signal peptidase complex catalytic subunit SEC11A (LOC100257730), mRNA	XM_002269413.3	444/561(79%)	+	777
			GCAUCGAUGAAGAGCGUA	comp47249_c0	-	-	-	-	-	3.5	8-25	Y	0	93.5764	1.0558e-18	2.23915e-25	down	-	16			2	1		2		0.92132	NA	.\4_T_Plot\BWH\comp47249_c0--16--osa-MIR7693-p5_2ss1CG17AT_degradome.jpg		comp47249_c0	ATTTCGCTACGTTCTTCATCGATAAAATTGGAACGATACATTAGCTCGTTCTGCATCTTC CTTTCCATCTCTCTCTCTCTCTCTTCTAACGCAATGGTGAAGCTCAAGCAACTCCAATTT TCTTTTGATGATACCAAAGGTGAGACTGAAAATGATGACAACGTAGTAGATTTCAAAGGA AATCCGGTGGACAAGTCGCGGACAGGAGGATGGCTTGCTGCAGGCCTCATCTTAGGAACT GAACTCTCTGAGAGGATATGCGTGATGGGAATAGCAATGAATTTAGTAACTTACTTGGTT GGAAATTTGCATCTTTCATCCTCCAAGTCGGCAAATACTGTCACCAACTTCATGGGCACT CTCAATCTTCTTGGGCTTTTTGGCGGTTTTGTG…	PREDICTED: Vitis vinifera protein NRT1/ PTR FAMILY 6.4 (LOC100255020), mRNA	XM_002274191.4	1255/1611(78%)	+	1883
			GCAUCGAUGAAGAGCGUA	gi354704711gbJK654942.1JK654942	-	-	-	-	-	3.5	10-27	Y	0	93.5764	1.0558e-18	2.23915e-25	down	-	18			2	1		2		0.92132	NA	.\4_T_Plot\BWH\gi354704711gbJK654942.1JK654942--18--osa-MIR7693-p5_2ss1CG17AT_degradome.jpg		gi354704711gbJK654942.1JK654942	TTCTTTCGCTACGTTCTTCATCGATAAAATTGGAACGATACATTAGCTCGTTCTGCATCTTCCTTTCCAT CTCTCTCCCTCTTCTAACGCAATGGTTTTGGTTGATACCAAAGGTGAGGCTGAAAATGATGACAACGTAG TAGATTTCAAAGGAAATCCGGTGGACAAGTCGCGGACAGGAGGATGGCTTGCTGCAGGCCTCATCTTAGG AACTGAACTCTCTGAGAGGATATGCGTGATGGGAATAGCAATGAATTTAGTAACATACTTGGTTGGAAAT TTGCATCTTTCATCCTCCAATTCGGCAAATACTGTCACCAACTTCATGGGCACTCTCAATCTTCTTGGCC TTTTTGGCGGTTTTGTGGCCGATGCTAGGCTTGGCCGTTACTTG…	PREDICTED: Nicotiana sylvestris protein NRT1/ PTR FAMILY 6.4-like (LOC104228523), mRNA	XM_009781005.1	517/683(76%)	+	750
			GCAUCGAUGAAGAGCGUA	comp31370_c0	-	-	-	-	-	4	19-36	Y	121.632	31.1921	2.244e-17	5.1265e-18	up	1.96326	27	5	1.66667	1	0.333333	2	4	0.999613	0.998994	.\4_T_Plot\BWA\comp31370_c0--27--osa-MIR7693-p5_2ss1CG17AT_degradome.jpg	.\4_T_Plot\BWH\comp31370_c0--27--osa-MIR7693-p5_2ss1CG17AT_degradome.jpg		comp31370_c0	CGGCAACGCCGGAGCTCCGGTGCTCTTCATCGGTGGATCCCGAGTCGGCGGCCTCGAGAA CCTCGTGGCGTTACACCTCAGCGAGAAACTCGGTTCCAAGCTTGAAGAGGCGGGTGTGCT CCAGGTGGCGTCTTAATTTTAGTGGTGAGTTAAGCTGGTCCGGTTATCTGGTTATTTGAA AGAAAAAAAAAAAAAAAAAAACCCACTT	PREDICTED: Eucalyptus grandis glutaredoxin-C10 (LOC104437853), mRNA	XM_010050903.2	76/101(75%)	+	208
novel miRNAs		vco-miR_n05	ACACATCTGTGTCTGAATCTGTGC	comp48324_c0	-	-	-	-	-	3.5	711-734	Y	0	374.306	7.8649e-70	3.97999e-99	down	-	725			4	4		2		0.206359	NA	.\4_T_Plot\BWH\comp48324_c0--725--PC-3p-4401_335_degradome.jpg		comp48324_c0	CCTCTCTCTCTCTCTCCTCCCTCTCCCTCTTTTAACACATTCCCCGATTCCTCCCAAACT TCCATTTCACTCCACCACTCTCATCATCTCTTCATCAGAATCAGTATATACTCATACAAA AAGCAGCAGCCATGACCTCCTCCATTTACCAAACCTTTCAAAAGCAAACCACCTTCAACA TCTCCTCCATGAAAAACAAGTCCTTACCCGTTTCCCAGTCCTCCACAACAACAGACCCAA CAACCGGCTTCCACCTCCGCCGCCGCCTCTCCTCCCTCTCCCTCAAACTCCACCCTTCCC CCGACCAAATCACCTCCACCACCTCATGGGTCTTCCGCCGCTCCAAATCCGTCTCCTCCA TCGGCGAAACCGCCGGATCTTCGATCAAGAAGT…	PREDICTED: Eucalyptus grandis uncharacterized LOC104419050 (LOC104419050), mRNA	XM_010030562.2	271/382(71%)	+	1048
		vco-miR_n07	CCCGTTGGATGCATTTTCT	comp42440_c0	-	-	-	-	-	3.5	590-608	Y	218.937	0	3.7423e-59	8.81751e-76	up	-	599	3	3			2		0.392798		.\4_T_Plot\BWA\comp42440_c0--599--PC-3p-9247_137_degradome.jpg	NA		comp42440_c0	AAAACCCCTCCAATTTCCTCATATATATCATCCCATACCTAAAAATAATATATAATATAT AATAGTAATATTAATAAGTAGTCCAAGATTAATCAACTTTCGACCGTCTGATTTCATAAC TCCAAATGGCTGATCCACGCCAGCAGCAGCAGTACGGCCAGCAGCAGCACGGCCAGCAGC AGCAGAGGGCCAAGCAGGTGGTGAAAGCGGCGACGGCGGTAACTGCCGGCGGATCCCTTC TGGTTTTCTCAGGCCTAACTCTGGCTGGAACGGTGATACTTCTCACCCTGGCGACCCCAC CCCTGGTGTTATGCAGCCCGGTTCTGGTCCCGGCCGTGATAACGGTATGTTTGATACTGA CGGGGTTCGTGGTGTCGGGAGGGTTCGGGGTGG…	PREDICTED: Eucalyptus grandis oleosin 1 (LOC104426940), mRNA	XM_010040109.1	305/393(78%)	+	1000
		vco-miR_n08-5p	TGAGTTGTAAGCAAAGTCCGC	comp31522_c0	-	-	-	-	-	4	108-127	Y	72.979	0	7.8333e-21	9.75055e-26	up	-	118	1	1			4		0.693863		.\4_T_Plot\BWA\comp31522_c0--118--PC-5p-55444_12_degradome.jpg	NA		comp31522_c0	GTTCTCCTTGTTTAAGCAACCAAGCTCCCAATTCACACGCTTATTGATACACTATACAGC AAGATCAACACTTACCCATTTCCCTATAGATTTGCTTAGAACTCAAGACTTGGAAAATTT CTCAGGTGGTGGTGGCAGAATAAGCCTTGCAAGTCCAGGCATTGCCTTAGTGGTAGAGAG CTGATCAAGATGGGGCCAGGAGGACCTGGGGGTGGTGGTGGTGGTCCTGGTGGTGGTGGT GGTGGTGGCTGGGGTGGGCCTGGTGGGGGGCCAGGTTTTGGTGGGCCAGGAGGCCCAGGT GGATTCTTTGGTGGCTTATGCAACACGATAGGCTCTTGCTTGAATTGCATATGCTGTTGC TGGTTGTTCCGAGAATGTTTCGGTGGACCCGGT…	PREDICTED: Populus euphratica pre-mRNA polyadenylation factor fip-1-like (LOC105110473), transcript variant X2, mRNA	XM_011005529.1	100/137(73%)	+	638
		vco-miR_n09	TGGACGATCGGGATGTGCTAGTGT	comp49514_c0	-	-	-	-	-	4	1455-1478	Y	72.979	0	7.8333e-21	9.75055e-26	up	-	1469	2	1			3		0.0474351		.\4_T_Plot\BWA\comp49514_c0--1469--PC-3p-203114_3_degradome.jpg	NA		comp49514_c0	GAAACCAAACCAAAAGCCCACCACCAAAAATATAACCATGTCCAACTTCTCAAAAGACCG GCACGTCGCTGTTTTGCCATTCCCATTCTCCACACACGCCGCCCCAATCCTCAGCATCAT CCGCCGCTTTGCCTCCGCCTCCCCCGACGTCACTTTCTCCTTCTTCAGCATTCCTCAATC CATCCAAACCCTGTTCCCATCCGAAAACCCCGACAGCAACATAAAGCCCTACGTCGTGTC GGATGGGGTGCCGGAGGGGTACGTGTTCTCAGGGAAGCACCATGAAGACATCAACTTGTT TCTTGCGGCGGGGAAGGAGAGCTTGAAGGCAGGGATGAAGGCAGCCGAGGCGGAGATCGG GCGGAGGATTGACTGTGTGGTGGCGGATGCGTT…	Vaccinium ashei UFGT1-1 mRNA for UDP-glucose: flavonoid 3-O-glucosyltransferase, complete cds	AB694899.1	1409/1413(99%)	+	1824
				gi354712184gbJK661182.1JK661182	-	-	-	-	-	2	372-395	Y	72.979	0	7.8333e-21	9.75055e-26	up	-	386	2	1			2		0.290354		.\4_T_Plot\BWA\gi354712184gbJK661182.1JK661182--386--PC-3p-203114_3_degradome.jpg	NA		gi354712184gbJK661182.1JK661182	TTCCCGCCTCGGCCACCACTTTGTACTGGAGAGCATTGTGGCTGGCGTGCCAATCATCGGTAGGCCGTTC TTTGGGGATCATCAGGTGGACACGTGGATGGTGGAAAATGTGTGGAAGATTGGTGTGAGAGTGGAGGGTG GAGTCTTCACAAAAAGTGGCACAATGTCTGCCCTTGAACTGGTTTTGTCCCAAGAAAAGGGGAAGGAATT GAGGGAACAAACTGGAAAGTACAAAGAGTTTGCTTTGAAGGCTGTTGGACCAAAAGGGAGATCAACTCAA AATTTAAACACATTGCTGGAGTTAGTGAGAGGGTACAACATTTAGAAATGAACGCCGCTACGCGCACACC ACATACGCGCACCCCAAATGCACACCAGCACATCCTGATCGTCC…	Vaccinium ashei UFGT1-2 mRNA for UDP-glucose: flavonoid 3-O-glucosyltransferase, complete cds	AB694900.1	628/647(97%)	+	654
		vco-miR_n10	GTGCTTTCTATCGTCGTCAT	comp46611_c0	-	-	-	-	-	4	634-652	Y	0	187.153	8.7169e-36	7.21162e-50	down	-	644			2	2		2		0.867655	NA	.\4_T_Plot\BWH\comp46611_c0--644--PC-3p-7678_173_degradome.jpg		comp46611_c0	CCCCACCTCACCAACCCTTCCACCACCACCACAACCAAACCCCACATCACCCTCCTCAAA CCCACCAAGACTTTCACCAGCAGACCCAACCCACCGTCTCCTCCCTCCTCAGCCGCATCG CCGCCCTCGAATCCTCCATCCTCCGCCGCCAATACTCCTCCAATTCCGCCTCTCCTACTT CTCTCCGTGACGCTGCTGCACGTACCATCCAAACCCACTTCCGAGCGTTCCTTGTTCGCA GATCGAGAACGCTACGGCAGCTCAAAGACCTCGCCTCTGTCAAATCAGCTCTCAACGCTC TCAAAGCCTCGTCAAATCAGAATGCCCACCTCGACTGTCAAATGATCTCTCGCCGTGCCA TGAGCTTGCTTCTCAAGCTCGACTCTATCCAGG…	PREDICTED: Prunus mume BAG family molecular chaperone regulator 8, chloroplastic (LOC103330233), mRNA	XM_016793584.1	323/442(73%)	+	1486
		vco-miR_n11	CCCGTTGGATGCATTTTCTGA	comp42440_c0	-	-	-	-	-	4	588-608	Y	218.937	0	3.7423e-59	8.81751e-76	up	-	599	3	3			2		0.480453		.\4_T_Plot\BWA\comp42440_c0--599--PC-3p-9515_131_degradome.jpg	NA		comp42440_c0	AAAACCCCTCCAATTTCCTCATATATATCATCCCATACCTAAAAATAATATATAATATAT AATAGTAATATTAATAAGTAGTCCAAGATTAATCAACTTTCGACCGTCTGATTTCATAAC TCCAAATGGCTGATCCACGCCAGCAGCAGCAGTACGGCCAGCAGCAGCACGGCCAGCAGC AGCAGAGGGCCAAGCAGGTGGTGAAAGCGGCGACGGCGGTAACTGCCGGCGGATCCCTTC TGGTTTTCTCAGGCCTAACTCTGGCTGGAACGGTGATACTTCTCACCCTGGCGACCCCAC CCCTGGTGTTATGCAGCCCGGTTCTGGTCCCGGCCGTGATAACGGTATGTTTGATACTGA CGGGGTTCGTGGTGTCGGGAGGGTTCGGGGTGG…	PREDICTED: Eucalyptus grandis oleosin 1 (LOC104426940), mRNA	XM_010040109.1	305/393(78%)	+	1000
		vco-miR_n13	GTTGATCTCGGATCGGACGG	comp29714_c0	-	-	-	-	-	4	131-151	Y	72.979	0	7.8333e-21	9.75055e-26	up	-	141	1	1			4		0.522804		.\4_T_Plot\BWA\comp29714_c0--141--PC-5p-161006_4_degradome.jpg	NA		comp29714_c0	CGAGTCTTTACGGATGAAACCCTCAGAATCTATTTCTGAGTACTATGGTCGAATCATGAC GGTTGCAAACCAGATGAGAAGAAATGGAGAAGCTCTCACAGATACGAGAGTTATAGAGAA GATTCTCCGATCGTTGGATCCGAGATTCAACTTTATTGTTGTTACACTGGAAGAGCTGAA AGATGTAACAACCATGTCTGTCGAAGAACTTGTGGGCTCGCTGCAAGCCCACGAACAGAA GTTGCACAGAGATGATGATAGAACCATGGAGCAGGCCCTACAGACAAAGTTATCCCTCAA CGAAGACAGGCACGAGCAAGGGGGGACATCCCAAAGAGGACGAGGCTATGGTTCTTATGG AAG	Gossypium barbadense retrotransposon copia-like GBRE-1 polyprotein gene, complete cds	KF740825.1	142/204(70%)		363

## Sheet: Table S4
Table S4 The sequences of specific stem-loop RT and qRT-PCR primers for miRNAs.
stem-loop：	RT primer(5'-3')	LP	Forward primer(5'-3')	LP
vco-miR319b	GTCGTATCCAGTGCAGGGTCCGAGGTATTCGCACTGGATACGGGAGC	47	CGGCGGTTGGACTGAAGGGA	20
vco-miR7693-5p	GTCGTATCCAGTGCAGGGTCCGAGGTATTCGCACTGGATACTACGCT	47	CGGCGGGCATCGATGAAG	18
vco-miR172a-3p	GTCGTATCCAGTGCAGGGTCCGAGGTATTCGCACTGGATACATGCAG	47	CGGCGGAGAATCTTGATGATG	21
vco-miR2603	GTCGTATCCAGTGCAGGGTCCGAGGTATTCGCACTGGATACTGTACA	47	CGGCGGGGTCCCTGCCCTT	19
vco-miR398c-5p	GTCGTATCCAGTGCAGGGTCCGAGGTATTCGCACTGGATACCATGTG	47	CGGCGGGGAGCGACCTGAGAT	21
vco-miR390a-3p	GTCGTATCCAGTGCAGGGTCCGAGGTATTCGCACTGGATACTGAAAC	47	CGGCGGCGCTATCCATCCTGA	21
vco-miR403a	GTCGTATCCAGTGCAGGGTCCGAGGTATTCGCACTGGATACCAGAGT	47	CGGCGGTTAGATTCACGCACAA	22
vco-miR_n09	GTCGTATCCAGTGCAGGGTCCGAGGTATTCGCACTGGATACACACTA	47	CGGCGGTGGACGATCGGGATGTGC	24
vco-miR_n08-5p	GTCGTATCCAGTGCAGGGTCCGAGGTATTCGCACTGGATACGCGGAC	47	CGGCGGTGAGTTGTAAGCAAA	21
vco-miR160b	GTCGTATCCAGTGCAGGGTCCGAGGTATTCGCACTGGATACATGGCA	47	CGGCGGTGCCTGGCTCCCTGAA	22
vco-miR164a	GTCGTATCCAGTGCAGGGTCCGAGGTATTCGCACTGGATACACACGT	47	CGGCGGATGGAGAAGCAGGGC	21
vco-miR_n01	GTCGTATCCAGTGCAGGGTCCGAGGTATTCGCACTGGATACTTCGCT	47	CGGCGGTCCGATCTGAATTCA	21
vco-miR_n03	GTCGTATCCAGTGCAGGGTCCGAGGTATTCGCACTGGATACAGGAGC	47	CGGCGGTGTGGCTGGGAGTG	20
vco-miR894	GTCGTATCCAGTGCAGGGTCCGAGGTATTCGCACTGGATACTGGTGA	47	CGGCGGTTCACGTCGGGT	18
vco-miR_n12-5p	GTCGTATCCAGTGCAGGGTCCGAGGTATTCGCACTGGATACCTTCGT	47	CGGCGGCCTCCGACTCTATAG	21
vco-miR396a-5p	GTCGTATCCAGTGCAGGGTCCGAGGTATTCGCACTGGATACAAGTTC	47	CGGCGGTTCCACAGCTTTCTT	21
vco-miR_n10	GTCGTATCCAGTGCAGGGTCCGAGGTATTCGCACTGGATACATGACG	47	CGGCGGGTGCTTTCTATCGT	20
U6	GTGCAGGGTCCGAGGTTTTGGACCATTTCTCGAT	34	GGAACGATACAGAGAAGATTAGCA	24
Universal	GTGCAGGGTCCGAGGT	16
LP, the length of the primer

## Sheet: Table S5
Table S5 The sequences of target gene specific primers for qRT-PCR analysis.
target	Forward primer(5'-3')	Reverse primer(5'-3')
comp17536 ARF18	GGCATGCTCACTTTGGACTA	TATCTTCGGTGGGAACCCTT
comp13133 ARF17	GGTTGTGCAGAAGGTAACGA	GAACATCGAGCCCATCACAT
comp39072 AP2	GAGGCAGTGACCAACTTTGA	TGGACCGTTTTCTTTGGAGG
comp36266 TCP	GCAAGGTTTGTACGTGCATC	TTCCGCCACAGAATCAGAAG
comp44163 GRF1	ATGTCGATTCCTTTGGCCTC	TCGAGCTCACGAGATAACCT
comp33755_co ELP6	AAGCGCTCTATCTCCCCACT	TGACATTGCCTCTGGACACTC
gi354713616 CYP1	TAAGACGGATTGGCTGGACG	TCACAACCTTCGAGCACCTC
comp25090 AGO2	AATTGGGGTTTCGTGTCACT	ACAAGACGCACGACGATATT
comp46611 BAG	AGCTCTCAACGCTCTCAAAG	GAGTCGAGCTTGAGAAGCAA
actin	ATGGCATTGTCAGCAACTGGG	TTCTCTGTTAGCCTTGGGGTTG

## Sheet: Table S6
Table S6 The sequences of gene specific primers for RLM-5’ RACE analysis.
targets	GSP (5'-3')	NGSP (5'-3')
comp17536	CACATTTGGTCACCGCCCCTTCATCTAC	CCCCATGTTGTCGCTTCCAGAATCCATT
comp13133	TTGATGAAGTCAGCAAGAGCCCCATTC	GTTCAACAGTTGAGGCTCCCTGGCAATG
GSP, gene specific primer; NGSP, gene specific primer of nested PCR
